# Supplementary material for: Interrogation of the microenvironmental landscape in spinal ependymomas reveals dual functions of tumor-associated macrophages
Source: Nat Commun. 2021 Nov 25;12:6867. doi: 10.1038/s41467-021-27018-9 (PMC8617028; doi:10.1038/s41467-021-27018-9)
Supplement: Supplementary file 3 — Supplementary Data 1 [file 41467_2021_27018_MOESM3_ESM.xlsx]

## Sheet: Sheet1
Supplementary Data 1. Clinical information of patients collected in this study. Related to Fig. 1
Patient ID	Type	Grade	Drug treatment	Sample ID in figures legend	Sample application
SE0804W	Subependymoma	WHOⅠ	treatment-naïve	SE1	scRNA-seq
SE0804P	Subependymoma	WHOⅠ	treatment-naïve	SE2	scRNA-seq
SE0807L	Subependymoma	WHOⅠ	treatment-naïve	SE3	scRNA-seq
EPN81210	Ependymoma	WHOⅡ	treatment-naïve	EPN1	scRNA-seq
EPN90219	Ependymoma	WHOⅡ	treatment-naïve	EPN2	scRNA-seq
EPN90320	Ependymoma	WHOⅡ	treatment-naïve	EPN3	scRNA-seq
EPN90401	Ependymoma	WHOⅡ	treatment-naïve	EPN4	scRNA-seq
EPN90611	Ependymoma	WHOⅡ	treatment-naïve	EPN5	scRNA-seq
EPN90703	Ependymoma	WHOⅡ-Ⅲ	treatment-naïve	EPN6	scRNA-seq
EPN90711	Ependymoma	WHOⅡ	treatment-naïve	EPN7	scRNA-seq
EPN91030	Ependymoma	WHOⅡ	treatment-naïve	EPN8	scRNA-seq
EPN91119	Ependymoma	WHOⅡ	treatment-naïve	EPN9	scRNA-seq
AEP0804F	Anaplastic Ependymoma	WHOⅢ	treatment-naïve	AEP1	scRNA-seq
AEP0807G	Anaplastic Ependymoma	WHOⅢ	treatment-naïve	AEP2	scRNA-seq
AEP0807I	Anaplastic Ependymoma	WHOⅢ	treatment-naïve	AEP3	scRNA-seq
AEPL	Anaplastic Ependymoma	WHOⅢ	treatment-naïve	sample1	scATAC-seq/ChIP-seq
AEPH	Anaplastic Ependymoma	WHOⅢ	treatment-naïve	sample2	scATAC-seq/ChIP-seq
