# Supplementary material for: Interrogation of the microenvironmental landscape in spinal ependymomas reveals dual functions of tumor-associated macrophages
Source: Nat Commun. 2021 Nov 25;12:6867. doi: 10.1038/s41467-021-27018-9 (PMC8617028; doi:10.1038/s41467-021-27018-9)
Supplement: Supplementary file 4 — Supplementary Data 2 [file 41467_2021_27018_MOESM4_ESM.xlsx]

## Sheet: non-malignant subsets 
Supplementary Data 2. Signature genes of each non-maligant cells subset. Related to Fig. 1
	B cell	CD4+ T	CD8+ T	Endothelial	Fiborblast	Mast cell	TAM	Monocyte	NK	OPC	Oligodendrocyte	Pericyte	Proliferative TAM	cDC	pDC
0	CD79A	IL32	SKAP1	PTPRG	LAMA2	CPA3	CD74	S100A6	CD247	TNR	IL1RAPL1	CALD1	MKI67	HLA-DPB1	IGJ
1	PTPRCAP	CD52	STAT4	TCF4	LINC01088	TPSAB1	C1QB	S100A9	MCTP2	LHFPL3	PPP2R2B	PRKG1	CENPF	HLA-DQA1	IRF7
2	TXNRD1	LTB	CCL5	ABCB1	LINC00478	HPGDS	C1QC	FCN1	FYN	OPCML	NKAIN2	DLC1	TOP2A	HLA-DQB1	SEC61B
3	RPL41	IL7R	PTPRC	PDE4D	RBMS3	RGS13	C1QA	S100A4	STAT4	OLIG1	SLC44A1	CACNA1C	SMC4	FCER1A	C1orf186
4	RPS11	CD2	CDC42SE2	MAGI1	RORA	MT-ND4	HLA-DRA	LYZ	SKAP1	TUBB2B	FRMD5	COL4A2	STMN1	HLA-DPA1	BCL11A
5	CD52	CD3E	FYN	MACF1	BICC1	SLC24A3	HLA-DRB1	CTSS	CD7	SNTG1	PTPRD	SGIP1	NUSAP1	CLEC10A	RABGAP1L
6	BANK1	CDC42SE2	CD96	PLEKHG1	NTRK3	SAMSN1	GPX1	RP11-1143G9.4	CD96	PCDH15	SLC24A2	PDE3A	DIAPH3	VIM	FCHSD2
7	RPL8	RHOH	IL32	ANO2	KIAA1199	VIM	CCL3	ATP2B1	SYTL3	NRXN1	SLAIN1	COL4A1	GTSE1	S100A6	IRF4
8	RHOH	PTPRCAP	PPP1R16B	SPTBN1	CLDN11	SMYD3	OLR1	NAMPT	NKG7	APOD	MAGI2	EBF1	ARHGAP11B	LYZ	GZMB
9	RPSAP58	SKAP1	RHOH	ERG	RP11-649A16.1	S100A6	HLA-DPA1	S100A8	PARP8	CA10	ANK2	EPS8	H2AFZ	CST3	PPP1R16B
10	RPS8	ICOS	CD52	COBLL1	MAPK10	MT-CO2	TYROBP	KYNU	RP11-277P12.20	PTPRZ1	AKAP6	IGFBP7	PRC1	C15orf48	AC023590.1
11	RPS2	S100A4	PTPN22	WWTR1	ZBTB20	SLC18A2	HLA-DPB1	ZEB2	IL2RB	LRRTM4	CTNNA3	RBPMS	HMGB2	PPA1	IL3RA
12	RPL13	FYN	CD2	AUTS2	PARD3	ACSL4	TREM2	CD52	PTPN22	PTN	ST18	INPP4B	HMGN2	GPR183	TSPAN13
13	RPL10	STAT4	SYTL3	DOCK9	PLEKHA5	CD69	CD83	TIMP1	PTPRCAP	LRRC4C	PCDH9	CDH6	H2AFV	LITAF	INPP4A
14	RPL19	CD247	PARP8	VWF	DLG2	ANXA1	APOE	S100A10	PIP4K2A	MARCKSL1	MAP7	ARHGAP42	TPX2	AMICA1	SLC15A4
15	RPS15	BTG1	GNG2	UTRN	ADCY2	VWA5A	HLA-DQA1	MT-CO2	TXK	DSCAM	RNF220	RORA	ASPM	HLA-DRA	PTPRS
16	RPS27A	STK17B	BCL11B	FLI1	DPP10	MT-ND3	FTL	SAMSN1	CTSW	PMP2	PEX5L	MYO1B	BIRC5	FCGR2B	PLAC8
17	RPS16	CD96	TC2N	PREX2	PDZRN3	S100A4	NPC2	SOD2	SLC38A1	NOVA1	DNM3	RBMS3	CASC5	HLA-DRB1	LILRA4
18	RP4-777D9.2	TC2N	PTPRCAP	ARHGAP29	FLRT2	MT-ATP6	CSF2RA	VCAN	CBLB	SCRG1	ANKS1B	EDNRA	CKS1B	CYTIP	AMICA1
19	LTB	RPSAP58	THEMIS	RBMS3	MAGI2	CLIC1	HLA-DQB1	LCP1	RAB8B	SCD5	DLG2	COL18A1	TYMS	KYNU	C12orf75
20	RPL32	LEPROTL1	CD247	CTNNA2	PARD3B	C1orf186	PSAP	CD55	KLRB1	MEG3	GPM6B	MIR4435-1HG	TUBB	REL	POLB
21	RPL34	RPL41	RUNX3	PTPRM	PBX1	CD44	HLA-DMB	AQP9	CD52	BCAN	LRP1B	LHFP	CDK1	RALA	RAB11FIP1
22	CD79B	CD48	GZMA	NFIA	NTRK2	RAC2	MSR1	BCL2A1	XCL2	SERPINE2	MBP	ITGA1	RP1-167A14.2	RFTN1	SEL1L3
23	EZR	RPS3	ITK	INSR	FTX	RHOH	ITM2B	CD48	PPP1R16B	KCNIP4	ZNF536	RNF152	LMNB1	TXNRD1	ZC3HAV1
24	RPL27A	CD3D	STK17B	TJP1	TPM1	RPL36AL	FCER1G	CD44	PDE7A	C1orf61	PRUNE2	SLC38A11	CDKN3	S100A10	SULF2
25	RPL35A	TXNRD1	CD3E	NFIB	EPHA3	GRAP2	CTSB	PRKCB	PTPRC	MMP16	TRIM2	ZEB1	SGOL2	FAM49A	DUSP5
26	RPS23	CYTIP	PRKCQ	NEBL	PPP1R12B	SLC2A3	CD14	AC018890.6	STK17B	KCND2	TF	MAP1B	CENPP	TMSB10	EZR
27	FAU	CAMK4	CAMK4	DCLK2	NEBL	LAPTM4A	CCL4	DPYD	STK17A	MT3	PIP4K2A	CASC15	CKAP2	PTPN1	SELL
28	RPS5	GNG2	NKG7	PRICKLE2	UACA	MT-CYB	SGK1	VIM	SLFN12L	LUZP2	NCAM1	APBB2	MELK	CSF2RA	KIAA0226
29	RPS14	PTPRC	FNBP1	CRIM1	SORBS1	CDK15	DUSP1	EMP3	GNLY	NGFRAP1	C10orf90	FN1	SMC2	AGPAT9	RP11-38J22.6
30	RPL35	S100A6	LCK	LSAMP	SVIL	LMNA	SRGN	CSTA	RUNX3	BEX1	PLP1	PTK2	UBE2C	CD44	ITM2C
31	OOEP	RPL13	CLEC2D	RAPGEF4	ATP1A2	GATA2	RGS10	FAM49A	NCALD	NLGN1	NCAM2	MAP2	CENPE	TIMP1	IRF8
32	RPLP1	LCK	CBLB	ATP10A	KIAA1755	IL18R1	LAPTM5	WARS	KLRC1	PCDH9	TTLL7	NR2F2-AS1	CEP55	S100A4	SPIB
33	RPL30	BCL11B	CD8A	IGF1R	COL1A2	KIT	FCGR3A	MT-CO1	CDC42SE2	S100B	SCD5	CACNB2	DTYMK	RPS2	HIVEP1
34	CYTIP	ITK	PDE7A	MKL2	ADAMTS9-AS2	RAB27B	PLXDC2	CD300E	CD38	LRP1B	CLDN11	UACA	TMPO	UBA52	FAM160A1
35	RPL10A	OOEP	SAMD3	NXN	ADAMTSL3	MT-CO3	APOC1	FGR	TOX	GPM6B	LINC00609	PDE8B	HMGB1	NFKB1	MALT1
36	RPL36	RPLP1	ARHGAP15	GPM6A	SH3D19	FER	AIF1	BACH1	LCP1	RAMP1	EDIL3	PTPRG	H2AFX	RUNX3	ZFAT
37	RPS4X	RPS15	GRAP2	PTPRB	ABCA9	DYNLL1	FTH1	JARID2	RNF125	ASCL1	TMTC2	PARD3	SHCBP1	C1orf162	RGS7
38	ARMC9	RPS27A	SLC38A1	NRG3	LHFP	RP11-354E11.2	CD68	TNFRSF1B	PLCG2	SCG3	PHLPP1	JAG1	AURKB	MAP3K8	RFTN1
39	RPLP2	SPOCK2	EML4	TEAD1	LRP1B	PRKX	CSF1R	PLAUR	HOPX	DBI	AGAP1	PTPRK	CENPM	MALT1	PPP1R14B
40	RPLP0	B2M	PITPNC1	GPR116	CNTN1	ABCC1	RGS1	TKT	SLA2	OLIG2	DST	RGS5	NUCKS1	EMP3	SLC7A5
41	EEF2	TMEM66	PPP2R5C	ELTD1	PRICKLE1	TNIK	ID2	FGL2	CST7	IL1RAPL1	CNTNAP4	PDE7B	TACC3	PKIB	PLP2
42	RPL7A	ARMC9	LCP1	GLIS3	NR2F2-AS1	MT-CO1	C3AR1	NEAT1	SAMD3	TSPAN7	QKI	DMD	KIF11	RPS8	RNF149
43	APOO	P2RY8	CNOT6L	NPAS3	TMEM132C	UBB	LY86	RNF149	PRF1	GRM7	FGFR2	NOTCH3	TUBA1B	RPS16	NR3C1
44	AMBRA1	ARHGAP15	CD3D	AKT3	THSD4	HPGD	GPR34	SERPINA1	RHOH	CACNA1A	UNC5C	ARHGAP10	ZWINT	RPS23	GLT1D1
45	RPS3	HINT1	WIPF1	MYRIP	ZIC1	MT-ND5	C3	NFKBIA	KRT81	NCAM2	NTM	CCDC102B	RRM2	TRAF1	HINT1
46	MS4A1	RPS14	SLFN12L	MSI2	IMMP2L	LMO4	CYBA	EMILIN2	PRKCH	SRI	KLHL32	LPP	F13A1	RPL7A	PTPRCAP
47	RAC2	RPL14	IQGAP2	LMBR1	NFIA	B4GALT5	ALOX5AP	GPCPD1	RASA2	PCSK1N	DLG1	CPE	DEK	RPS11	GPR183
48	RPL6	PPP1R16B	CST7	FOXO1	NAALADL2	ALOX5	S100A11	APOBEC3A	GZMA	MEGF11	BCAS1	GJC1	RP11-673C5.2	STK17B	AFF3
49	RPL5	AIM1	CYTIP	LDB2	AUTS2	MT-ND1	CD86	CFD	ITK	FABP7	DNAJC6	VCL	CKAP2L	LCP1	PRKCB
50	RPL15	RPL28	LEPROTL1	PDE10A	GFAP	MT-ND2	TEX14	FLNA	TNFRSF18	SLC22A17	SPOCK3	COBLL1	PTTG1	PCNXL2	EPHB1
51	RPL14	BIRC3	P2RY8	ABLIM1	PLD1	GALC	SAT1	PTPRC	KLRD1	DNER	MVB12B	SEMA5A	KIF20B	RPL36	CTC-782O7.1
52	BAIAP2L1	RPS8	FAM46C	MYO10	NOVA1	BHLHE40	FCGRT	SH3BGRL3	RAC2	SCG5	FUT8	SLC6A1	KIFC1	RPL32	FAM129C
53	RPL13A	RPL32	GZMH	ABCG2	RNF220	EMP3	FOS	NCF2	MATK	CADM2	DSCAML1	AGAP1	GGH	SIPA1L1	CARD11
54	NBEAL1	RPL36	AKNA	PKP4	CDC42BPA	AHNAK	CXCL16	ITGAX	CD97	LSAMP-AS1	CNDP1	PDE5A	HN1	RPLP1	CCDC69
55	RPS6	RPS16	AC104820.2	ST6GALNAC3	SPTBN1	HDC	IER3	AMICA1	KCNQ5	GAPDH	DMD	AKAP12	TK1	BAIAP2L1	PHEX
56	RPS20	RPL10	SMCHD1	ASAP1	UPK3B	DDIT4	CLEC7A	MPEG1	AOAH	ITM2C	PLEKHH1	ENPEP	HMMR	RPS9	MAP1A
57	RALGPS2	AMBRA1	CD44	BMPR2	ABCA8	GNPTAB	TMSB4X	NUMB	CCL5	LINC00511	2021-09-07	LAMC1	KIF14	TET2	PRMT10
58	UBA52	MYL12A	CD8B	EPAS1	CNTN4	STXBP5	FCGR1A	COTL1	MT-CO2	DGKG	ENPP2	PTEN	TUBA1C	RP11-1143G9.4	PLXNA4
59	CHCHD3	RPS25	PYHIN1	ETS1	FBN1	ARHGEF6	FCGR2A	MT-ATP6	WIPF1	CPE	TMEM144	2021-09-11	UBE2S	AMBRA1	CYB561A3
60	RPL18	RPL27A	STK17A	TRIO	FBXL7	SYTL3	PLD4	MT-ND1	ZDHHC20	SEMA3E	CLASP2	ARHGEF12	MAD2L1	RPL30	ERN1
61	RPS25	RPL35A	RASGRP1	DOCK1	GPR133	P2RX1	LPCAT2	EHD1	IL2RG	SEMA5A	ARHGAP21	LPHN3	MIS18BP1	PLSCR1	ARL4C
62	RPL29	CD69	RNF125	TTC28	DCN	AKAP13	YWHAH	MXD1	CNOT6L	PLLP	MAN2A1	CNN3	CIT	RPL28	CCDC50
63	RPL37A	FNBP1	RAC2	PLCB1	ANK2	IFITM2	LST1	LRRFIP1	FNBP1	FGF14	CADM2	PPP1R12A	CDKN2C	CD48	ANKRD11
64	EEF1B2	RPS2	RABGAP1L	PLXNA2	ADD3	OSBPL8	ITGB2	SULF2	IQGAP2	GRIA4	ERBB4	PLCB4	NCAPG2	ETV3	CLEC4C
65	RPS9	RPL34	GZMK	GALNT18	FHL2	CLU	TUBA1B	MNDA	CYTIP	PLEKHB1	FMNL2	PPP1R12B	CARHSP1	RPL13	TAGLN2
66	VPREB3	RPL13A	RASA2	CGNL1	NPAS3	CD82	CD53	UBE2R2	NCR1	BRINP3	KCNMB4	2021-09-07	KPNA2	RPL6	SERPINF1
67	RPL28	RPLP2	CD3G	FLT1	MBD5	RPL14	KLF6	CEBPB	CARD11	CSMD1	POLR2F	PARD3B	C2orf48	BCL2A1	P2RX1
68	RPL23A	IL2RG	IL2RG	LDLRAD3	PRKCA	BACE2	ZFP36L1	BRI3	PLEKHA2	TUBA1A	OTUD7A	PDLIM5	CLSPN	ARL4C	SPCS1
69	EEF1A1	RPL6	CD69	GRB10	EHBP1	STK17B	TBXAS1	GK	TMIGD2	DPP6	LIMCH1	ST5	ATAD2	RPL35	SCAMP5
70	PFDN5	BACH2	PRKCB	ARHGEF12	AHI1	ATP6V0A2	LILRB4	OXSR1	IL32	MT1E	C9orf3	LAMA2	NUF2	BID	LINC-PINT
71	BIRC3	SMCHD1	TNFAIP3	RORA	AKAP12	CD9	MCF2L2	SAT1	PDCD4	BAALC	CDK18	NFIA	FAM111A	GPR137B	LINC00996
72	PRKCB	CD44	RARRES3	APP	LAMA4	ARHGAP18	FPR1	HCK	PYHIN1	RBFOX1	KIRREL3	COL1A2	RAD21	TNFAIP8	APP
73	FAM65B	EML4	S100A6	MAST4	TBX18	MAOB	RP11-779O18.3	SERPINB1	YES1	OLFM2	FBXL7	MAP4	PHF19	RP11-426C22.5	CLIC3
74	CD48	RPL10A	RNF19A	ZEB1	KLF12	STEAP1B	CTSH	NFKBIZ	NCAM1	STMN1	GALNT13	YAP1	CKS2	FAU	HSP90B1
75	RPL7	RPL30	S100A4	PTPRK	PAM	CD63	TPT1	C5AR1	ZBTB16	ERBB4	NFASC	MAPK10	FOXM1	MCOLN2	MYL12A
76	PLCG2	CLEC2D	CD48	LIMCH1	EGFR	LIF	GRN	DMXL2	GNPTAB	CSMD3	PTPRK	LAMA4	RAN	LSP1	LTB
77	EEF1D	RPL19	AC092580.4	LEF1	VCAN	PTGS1	HAVCR2	MT-ND4	TMEM2	NLGN4X	MOG	COL5A2	EZH2	GPR132	SLC20A1
78	CD37	RP4-777D9.2	EMB	PALMD	PLCB4	RHOBTB3	MS4A6A	LGALS1	IFITM2	NRCAM	SIK3	FSTL1	POLQ	PDE4A	CD2AP
79	AFF3	RPL23A	SYNE2	MLLT4	NBEA	TESPA1	BHLHE41	MT-CO3	AKNA	GFAP	MAP4K4	ACTN1	BARD1	JARID2	DERL3
80	TSC22D3	RPS4X	BTG1	IGFBP7	ZEB1	SERPINB1	MARCKS	IRAK3	MT-ATP6	KAZN	NPAS3	LSAMP	WHSC1	DUSP2	PTCRA
81	IGJ	APOO	ITGA4	PPP3CA	ARHGAP10	PEBP1	SPP1	PRELID1	PITPNC1	SNX22	PDE4B	FTX	TMEM106C	RPL8	CUX2
82	FAM46C	INPP4B	CD6	SASH1	MEG3	NUTM2A-AS1	ACTB	FOSL2	LCK	CLU	NLGN1	ARHGAP29	RACGAP1	RPL41	MPEG1
83	RPS19	RNF125	CARD11	FTX	DST	MLPH	CX3CR1	LYN	SH2D1B	TMEM132C	FBXO32	HIP1	ANLN	ADAM19	TCF4
84	RPL4	HLA-A	GZMM	RAPGEF2	LPP	LAT	HLA-E	TET2	NAP1L4	SNAP25	KIAA1598	SPARC	ANP32B	DUSP4	CHAF1A
85	SNX29P2	CXCR4	LINC-PINT	ITGA6	C8orf34	BMP2K	CTSS	CLEC12A	XCL1	BAI3	ATP8A1	UTRN	RAD51AP1	SEL1L3	IGF2R
86	RPL11	LDHB	ACAP1	TANC1	KCNK2	SLC39A11	SPI1	MCTP1	SCML4	EID1	DIP2B	SORBS2	KIF18B	RPS14	SLAMF7
87	RPS13	TNFAIP3	OXNAD1	GABRB1	LSAMP	MAPK1	ARHGAP24	NOTCH2	ITGAE	VCAN	AGPAT4	LINC00152	CENPK	NR4A3	P2RY6
88	COX4I1	PPP2R5C	CD97	ZBTB20	CDH11	H3F3B	PNRC1	SIPA1L1	CYFIP2	LDHB	COBL	MLTK	RUNX1	DENND1B	N4BP2L1
89	NCOA3	RPL35	PCED1B	PITPNC1	TTC28	ADAM12	IL18	CSGALNACT2	EVL	BCAS1	USP54	PDGFRB	ANP32E	ATP5E	UCP2
90	SMCHD1	PBX4	TMEM2	BBS9	TRIO	IKZF3	CSF3R	CYTIP	CLNK	PEBP1	GRID1	TJP1	STIL	COTL1	PARK7
91	MAMDC2	SYTL3	ICOS	PAM	SETBP1	PRKCB	BTG2	LST1	PLCL2	LPHN3	CDK19	LINC00478	GAS2L3	MOB3B	LRRC26
92	RPL21	ARHGDIB	AOAH	EBF1	SLC6A1	ENPP3	EEF1A1	FOXO3	ATP8A1	RBP1	NALCN	SASH1	CCNB2	RPL34	WDFY4
93	RAB11A	CD6	AIM1	CDC42BPA	NCOA1	GCSAML	B3GNT5	SLC43A2	MT-CO3	FGF12	DIP2C	CDC42BPA	STRA13	RP4-777D9.2	MZB1
94	PTMA	BAIAP2L1	RP11-277P12.20	GPCPD1	PID1	PRDX6	NFKBID	IFITM3	SIK3	PGRMC1	PKP4	TPM1	AC004158.2	RPS24	SMPD3
95	CXCR4	RPS19	MYL12A	ARL15	ARHGAP42	MSRA	OAZ1	EFHD2	KLF12	SOX6	MOB3B	GRM8	BRCA2	CST7	RALA
96	CD44	RPS6	CXCR4	FAM155A	ABCA10	TUBB4B	IPCEF1	RIPK2	ACAP1	NXPH1	COL4A5	FRMD3	SKA2	CD58	HERPUD1
97	ANGPTL1	CNOT6L	TTC39C	CEP112	CACNB2	BTK	NR4A2	VMP1	JAK1	SEZ6L	ANLN	KALRN	LDHA	RGS2	TRAF4
98	RAB30	RAC2	KLF12	LPHN2	LIMA1	JUND	H3F3B	JUND	MBNL1	RTN3	HIPK2	GPC5	HIST1H4C	SERPINB9	PDE4B
99	CTC-471J1.9	FAM46C	SLA2	CDH11	TJP1	MCTP2	RAC1	NLRP3	PTPN4	BEX2	ANK3	ASAP1	CEP128	CCSER1	MOB1B
