# Supplementary material for: Interrogation of the microenvironmental landscape in spinal ependymomas reveals dual functions of tumor-associated macrophages
Source: Nat Commun. 2021 Nov 25;12:6867. doi: 10.1038/s41467-021-27018-9 (PMC8617028; doi:10.1038/s41467-021-27018-9)
Supplement: Supplementary file 5 — Supplementary Data 3 [file 41467_2021_27018_MOESM5_ESM.xlsx]

## Sheet: signature genes_TAM subsets
Supplementary Data 3. Signature genes of each TAM subset. Related to Fig. 2
TAM_CX3CR1	TAM_CCL2	TAM_CD44	TAM_ISG15	TAM_MKI67
ACY3	CCL2	SDS	IFIT3	RRM2
RP11-552D4.1	CCL4	SLC16A10	CXCL10	MKI67
SUSD3	CCL3	RP11-1080G15.1	IFIT1	ASPM
CYTL1	CCL5	CDK14	RSAD2	C2orf48
BIN1	CH25H	MACC1	ISG15	UBE2C
FAM105A	RP3-510L9.1	CD163	MX1	TOP2A
YWHAH	TNFAIP8L3	CD44	CMPK2	BIRC5
TREM2	CCL3L3	ARL4C	USP18	GTSE1
RPL23A	IPCEF1	IQGAP2	IFI44L	AURKB
SYNDIG1	EGR2	RFTN1	IFIT2	MELK
PLD4	OTUD1	FCGR2B	LY6E	TPX2
RPL21	NR4A3	RNF144B	OASL	TYMS
RPS19	NEDD9	FCHO2	IFI6	POLQ
ADORA3	SPP1	DRAM1	OAS3	CENPF
NACA2	PRKCH	LYZ	OAS2	KIF14
LIPA	MCF2L2	NAMPT	MX2	HMMR
RPL7	IL1B	MIR181A1HG	IFITM3	ANLN
APMAP	B3GNT5	VEGFA	SAMD9L	CEP55
RPS6	RHOB	RPS4Y1	IFI44	CKAP2L
TUBA1B	CCL4L1	F13A1	IRF7	CASC5
RPS25	MYO1E	VIM	TNFSF10	CDKN3
EEF1A1	EGR3	METRNL	STAT1	DIAPH3
ACTB	AC069363.1	MIR29A	XAF1	KIF11
C1QC	AC131056.3	EPB41L3	OAS1	TK1
RPS3	ARID5B	SEPP1	PARP9	PRC1
RPS4X	IER5	TGFBI	EPSTI1	CENPM
CX3CR1	IRAK2	ABCA1	IFI35	NUSAP1
RPL4	ABL2	AHR	GBP1	FOXM1
ISCU	RGS16	TNFAIP3	UBE2L6	KIFC1
IFNGR1	TNF	LGALS3	TAP1	CDK1
CHCHD3	NR4A2	FOSL2	EIF2AK2	CCNB2
GPR34	STK38L	KYNU	PARP14	CENPE
C10orf54	RP11-557H15.4	FKBP5	SAMD9	ZWINT
RPL27	ST6GALNAC3	STARD13	LGALS3BP	MAD2L1
RPS13	IER3	TNFAIP8	LAP3	CIT
C1QB	CITED2	PTPN1	PSMB9	CLSPN
ARL5A	SSPN	SERINC5	TRIM22	CENPK
HNRNPA1	OLR1	ITSN1	NMI	NUF2
RPS20	GADD45B	PSD3	SP110	NCAPG2
RPL10A	FAM53C	TFRC	SHISA5	PTTG1
BAIAP2L1	TRIB1	GPNMB	C19orf66	GGH
RPS23	TEX14	LMNA	MT2A	ARHGAP11B
RPL10	EGR1	HIVEP2	RNF213	ASF1B
RPL11	IL1RAP	FMN1	BST2	SGOL2
RPL13A	PLA2G4A	FNDC3B	TNFSF13B	RAD51AP1
RPL35A	NFKBID	ZFYVE16	UNC93B1	SHCBP1
RPS7	HIF1A-AS2	NFKB1	FAM26F	TACC3
RPS14	CXorf21	PLTP	MNDA	RP1-167A14.2
TMSB4X	NR4A1	SIPA1L1	CHMP5	AC004158.2
RPS15	BTG2	FNDC3A	LGALS9	ATAD2
NBEAL1	IKZF1	ACSL1	ADAR	RACGAP1
RPL32	CD69	ANXA2	IFITM2	CDKN2C
RPL5	IER2	PDE4B	GPR65	STMN1
ZNF652	BCL2A1	TRPS1	PSMB8	CKS1B
PLEKHA7	KLF2	PLIN2	APOC1	LMNB1
OOEP	ABCC4	SRGAP1	DRAP1	SMC4
ARHGDIB	TMEM52B	FAM49A	NAGK	H2AFX
EEF2	GBP2	DAPK1	PSME1	CARHSP1
EEF1B2	RUNX1	FNBP1	RABGAP1L	CKAP2
RPS24	RP11-343N15.1	FOXO3	APOE	BARD1
RPSAP58	MAP4K3	JARID2	B2M	TMEM106C
RPL27A	PDPN	FNIP2	IFI16	EZH2
RPL41	PEAK1	S100A10	PSMA4	SMC2
RGS10	SGK1	ICAM1	TMSB10	DTYMK
RPL14	TAL1	SOCS3	GLRX	HMGB2
GSN	SRGAP2	BCAT1	HLA-C	KIF20B
MAMDC2	SYNDIG1	ATP13A3	C1QB	WHSC1
CAP1	ST6GAL1	TET2	C4orf3	CKAP5
LY86	KLF6	CTSL	C1QC	UBE2S
RPL13	CD86	FMNL2	TYMP	CENPP
RPL19	FOSB	SOD2	CD74	FAM111A
SLC25A6	CD83	UTRN	TUBA1B	SKA2
RPL29	RILPL2	LGALS1	HLA-DPA1	H2AFZ
RPL8	TSC22D2	ZEB2	HLA-A	CEP128
EEF1D	SPRED1	TCF4	HLA-DPB1	USP1
RPS2	ELL2	ASAP1	S100A11	HMGN2
RPL15	BHLHE41	DSE	HLA-DRA	KPNA2
APOO	PPP1R15A	MCTP1	SLC27A4	H2AFV
CIRBP	SNX9	ANXA1	ACTB	TMPO
RPS27A	RASSF5	PFKFB3	PFN1	STRA13
RPL6	SERPINB9	ARL8B	TMSB4X	RAD21
RPS8	SOCS6	LINC-PINT	RPL35	TUBA1C
LST1	CDKN1A	ARHGAP18	AXL	TUBB
BTF3	LPCAT2	CADM1	TYROBP	RP11-673C5.2
SEC11A	DUSP1	BCL2	GRN	XPO1
ARPC1B	EPB41L2	LITAF	C1QA	CKS2
CD74	CREM	PDE8A	MYL6	HN1
TPT1	B4GALT1	ATXN1	HLA-DQB1	VIM
AIF1	MCL1	IQGAP1	GAPDH	LSM5
RPS9	JUNB	DPYD	CFL1	DEK
CFL1	REL	RBM47	CYBA	TUBB4B
ACTG1	GNA13	LRRFIP1	HLA-DRB1	NUCKS1
TYROBP	ARHGAP26	AKAP13	ARPC3	HP1BP3
ITM2B	LIMS1	PLAUR	UBB	HMGB1
MECOM	SKIL	CFLAR	MARCKS	ANP32B
AMBRA1	RAB31	MANBA	HLA-B	TUBA1B
TXNRD1	DOCK4	CTNNB1	NPC2	MZT2B
RPS16	H3F3B	VMP1	PTMA	RAN
TMEM66	SRGN	NEAT1	SERF2	HNRNPA2B1
PSAP	MALAT1	NFE2L2	HLA-E	MT-CO2
