# Supplementary material for: Interrogation of the microenvironmental landscape in spinal ependymomas reveals dual functions of tumor-associated macrophages
Source: Nat Commun. 2021 Nov 25;12:6867. doi: 10.1038/s41467-021-27018-9 (PMC8617028; doi:10.1038/s41467-021-27018-9)
Supplement: Supplementary file 8 — Supplementary Data 6 [file 41467_2021_27018_MOESM8_ESM.xlsx]

## Sheet: SE_DEGs
Supplementary Data 6A. Siganture genes of each malignant subset in SE. Related to Fig. 4
APOLD1+	Astroependymal-like	Ependymal-like	GRIA3+	Immune-reactive	Mesenchymal-like	NSC-like	SGCZ+	SYCP3+	TP63+
PDE1A	MT-ND3	C4orf22	PPP2R2B	IFI44L	TPST1	NR4A3	GRIA1	CTNNA2	WLS
BMPER	MT-CO3	C12orf55	FRMD5	RSAD2	CD44	NR4A1	COL21A1	CHPT1	DMD
FGF13	MT-ND4	DNAH9	NRXN3	DDX58	NAMPT	LMNA	IMMP2L	ADAMTSL3	RP11-481J13.1
RP11-32K4.1	MT-ATP6	AC079354.1	KCNH1	MX1	MACF1	ELOVL5	KCND2	LINC01088	CASC15
ABI3BP	CLU	HYDIN	RYR3	IFI44	ARHGEF3	SIK2	LAMA2	ROBO2	ME1
PDE3A	MT-CO2	DCDC1	LMCD1-AS1	HERC6	CLIC4	STAT3	FRMPD4	MALAT1	ACSBG1
CNKSR2	FTH1	DNAH11	FAT3	PARP14	SORBS1	YBX3	CACNB2	GPC5	MCOLN2
TENM2	MT-CYB	WDR96	LINC00478	STAT1	ETV6	ZSWIM6	ERBB4	DCLK2	CCDC85A
FIGN	FTL	DNAH6	NTRK3	IFI6	SAMD4A	NFATC2	CADM2	ADCY8	RBMS3
CMYA5	MT-ND1	DNAH7	FGF1	EPSTI1	KAZN	CLIC4	PARD3B	CAMK2G	SLC35F1
EFNA5	CST3	WDR52	DGKI	TRIM22	MFHAS1	NAMPT	MPP6	GPM6A	OPCML
FGF14	MT-CO1	SPEF2	WDR49	DDX60	OSMR	FAT1	MALAT1	C8orf34	DYNC1I1
DSCAM	MT-ND2	CCDC30	TENM2	DDX60L	IFI16	FOSB	LPHN3	FAM155A	ST3GAL5
HDAC9	VIM	ZBBX	RP11-179A16.1	STAT2	ACTN1	ARIH1	STXBP5L	CNTN1	C2orf72
PDZRN4	GFAP	LRRIQ1	KIAA1217	EIF2AK2	EMP1	CCNL1	ANK2	ASTN2	AC090044.1
MYRIP	EEF1A1	ADGB	CACNA2D3	IFIH1	STK40	PER1	KLHL8	NEBL	SETBP1
RGS6	RPL41	VWA3A	GRIN2A	IFIT3	COLEC12	NR4A2	EHBP1	DAAM2	COLEC12
APOLD1	PTGDS	SPAG17	GRIK2	IFIT1	WWTR1	SYAP1	TSHR	NPAS3	SNX31
THBS4	HBA2	NEK11	PDZRN4	PARP9	B4GALT5	VGLL4	NCAM2	AC012593.1	RASGEF1A
ANKH	MT-ND5	DNAI1	SVIL	HERC5	SPSB1	STK24	RELN	PHYHIPL	TP63
LYST	MT2A	DNAAF1	TRPM3	OAS1	RFTN1	BCL6	PCDH9	NKAIN3	SEMA3D
LINC00461	APLNR	TTC29	NTNG1	PLSCR1	CNN3	FOXO1	DGKB	PTPRG	RP11-554F20.1
SPOCK1	IGF2	TTC40	ITGBL1	OAS3	ZFYVE28	GEM	BMP2K	SMOC1	BCL2
RBFOX1	APOE	WDR16	XKR4	SP110	SOD2	MIDN	MAGI2	NRXN3	GPR98
PDE10A	HBB	RFX3	SLCO3A1	TRIM5	NRCAM	SIK1	HIF3A	TESK2	KLHDC8A
EFEMP1	TMSB4X	TMEM232	ERBB2IP	PARD3	FYN	FOS	ST6GALNAC3	BAI3	TAB2
LRP1B	PSAP	IFLTD1	RP11-627D16.1	SAMD9L	LMNA	RNF122	ACSS3	KCNMA1	CTNNA3
CACNA1C	CRYAB	SPATA17	CERS6	PNPT1	DTNA	EGR1	ACAN	NFASC	DNER
RP11-776H12.1	MT3	C20orf26	ADAMTS9-AS2	CMPK2	TENM4	ELMSAN1	SAMD3	EMID1	NKD1
PNISR	IFITM3	ARMC3	CACNA1C	ISG15	PFKFB3	SIK3	SGCZ	RP4-613B23.1	SHROOM3
CTC-498M16.4	B2M	ULK4	MAOB	SPATS2L	MAPRE2	NTRK2	LINC00609	LSAMP	NRP2
ZNF536	GAPDH	KIAA0825	WDR11-AS1	RP1-71H24.1	LDLR	TPST1	BAI3	CTNND2	SMOC1
AC074363.1	METRN	DTHD1	SGSM1	XAF1	RALGDS	MAFF	COL24A1	ATP13A4	GNG12-AS1
PTPRD	GJA1	EFCAB2	TMEM163	ADAR	BACH2	CCNH	NRG3	GRAMD3	CACNA1B
SVEP1	RN7SL1	AGBL4	NALCN	ZNFX1	GAP43	STOM	USP53	CDH22	MYO7B
PDE4DIP	S100B	WDR49	NOS1AP	USP18	CTD-2127H9.1	F3	MGAT4C	LPHN3	KIAA1715
PAPD4	UBC	DNAH12	CMYA5	PPM1K	F3	ARID5B	SYNE1	MAPK10	KCNMB2
NCAM1	ACTG1	TCTEX1D1	GLYATL2	SP100	MIR29A	CNN3	CNTN5	NTM	MBP
LUZP2	TPT1	NEK10	GRIA3	LAP3	GALNT15	STK40	NPAS3	LINC00907	MOXD1
AC069277.2	TUBA1A	EFCAB6	GYG2	ZC3HAV1	SCARA3	PFKP	CNTNAP5	LINC00842	LINC00907
GPR98	APOO	SHANK2	SERPINI2	IFIT2	NAV2	NUP98	BNC2	NAA11	UTRN
PRKACB	PEBP1	CCDC146	MATN2	CCND3	IL1R1	BTG2	PTPRQ	EYA2	GPT2
LINC00894	ACTB	SYNE1	ADCY2	PLEKHA4	ST8SIA1	LINC-PINT	CDH20	CCDC136	SLC6A11
FOXP1	AEBP1	SDK1	NFIA	OASL	DST	SPAG9	CNTN1	RANBP3L	PTPRK
MEF2C-AS1	SERF2	CCDC42B	HS6ST3	NLRC5	ELL2	ATF3	RPS6KA5	ANKFN1	DLG2
PLCB1	RP11-481J13.1	TEKT1	RP11-123O10.4	APOL6	GBP2	TSC22D2	SLC16A9	DGKB	DNM1
GABRB1	RPL13	CRB1	LUZP2	CNTN1	STAT3	ZFAND5	CELF2	CADM2	BTBD11
FAM135B	PRDX1	SPATA6L	SH3PXD2B	C5orf56	FAM20C	SAMD4A	PRKAG2	SHROOM3	COL8A1
ADCY2	AGT	STRBP	SEMA6D	PARP12	SERPING1	CCND2	PPP1R12A	MYBPC1	NCAM1
EPHA5	S100A6	UBE3D	AKAP6	IFI16	SLC39A14	PFKFB3	SATB2	BRINP1	CMTM4
KCNT2	HLA-A	NEK5	PBX3	C19orf66	ST5	GALNT18	CAB39L	HIP1R	DIRC3
DOCK3	ZFP36L1	KCNMB2	DOCK5	OAS2	IMMP2L	EMP1	TRAF3IP2-AS1	SGCD	CAMK2B
MALRD1	SRP14	WDR78	ST6GAL1	SAMHD1	ERBB2IP	SAT1	XIST	JAKMIP2	DTX1
RP11-526A4.1	GALNT15	TTC18	EFNA5	MALAT1	TRIO	ZFP36L1	LGI1	GRAMD1C	CAMK2G
MAML3	FAM107A	PACRG	KSR2	AQP4	YBX3	MEF2D	CACNA2D1	BRINP2	CORO2B
NOVA1	CD74	STK33	NTM	BMP2K	MAN1C1	IFFO2	COL4A5	ZHX3	PIK3C2A
CACNA1E	IGFBP3	CMSS1	DAPK1	WARS	MAPK4	MKL1	FRMD4B	CHL1	ARHGEF17
FTX	MT-ND4L	CASC1	EFEMP1	JAK2	RP11-563J2.2	JARID2	TOX	LPAR3	ADC
MYO3A	CKB	FRMD5	SIPA1L2	IFI35	MAP2K3	HLA-E	NR3C2	DGKG	C20orf194
PRR16	PMP2	SERPINI2	SLC22A4	NPAS3	LINC00511	ZFP36	KANSL1L	SLC6A1-AS1	SP100
PCED1B	CD81	DYNC2H1	SORBS1	CHL1	C3	NDEL1	ADAM22	AUTS2	APBA2
KIAA1598	HBA1	C9orf117	FREM1	TRIM25	PPFIA1	TPM4	CST3	ADAMTS9	IGFN1
GRIK2	LGALS1	CSMD3	DCLK1	RNF213	FN1	SRSF7	ANKRD28	TSHR	2021-09-11
FAT3	RPL15	CSPP1	WBSCR17	DTNA	PROS1	BACH2	MAP2	ZBTB20	RRAGD
IL1RAPL1	EGR1	WDR66	SPARCL1	ATP10A	ZNRF2	GADD45B	RP4-613B23.1	PRR5L	PHLDB1
AC027763.2	C10orf10	VWA3B	GFAP	HBG2	DENND4A	YWHAZ	PIEZO2	RFTN2	RP11-563J2.2
PRUNE2	JUNB	TSGA10	GPM6B	ANK2	BAALC	ZHX2	GPM6A	B3GAT2	GNG12
TRDN	RPL29	ROPN1L	RNF219-AS1	LIPA	MIDN	LDLR	PTPRG	GRID1	ANKFN1
EGLN3	DBI	SPAG16	AC074363.1	ZCCHC2	NOD1	POLR2A	LINC00478	STXBP5L	RP11-281A20.2
CNTNAP5	TMSB10	LRRC9	EPB41L3	GBP1	ITPKC	MTCH1	PDGFC	ANK2	RP11-305B6.3
MAST4	H3F3B	CASC2	CAMK2A	PML	ARID5B	DUSP1	DOK6	ASTN1	PPAP2B
PHYHD1	C3	DNAH5	LHFPL3	CPEB3	GEM	ETV6	NALCN	CASK	ALS2CR11
PTPRK	BAIAP2L1	PCDP1	THBS4	TRIM14	TNC	TIPARP	FGFR3	SNTG1	WNK2
KIAA0825	AQP4	PPP1R42	ARHGAP42	COL4A2	DGKD	ATP1B3	ECM2	ITPR2	EPHA5
RNF19A	RPS15	ARMC4	FGF13	GRIA1	EVA1C	LINC00473	STK32A	PBX1	SCN7A
PLEKHA5	RPS19	MOK	CSMD2	AC017076.5	HRH1	IDI1	GABRG1	PITPNC1	MAX
GALNT13	RPL7	SLC47A2	ACSBG1	PCDH9	ITPKB	MIR29A	COL16A1	SOX5	WWC1
RASA1	AC090044.1	C4orf47	CTD-2337A12.1	LPHN3	NFIL3	FOSL2	GRIN3A	RORA	AP000797.3
CTC-498M16.2	JUN	AC005281.1	LDB2	CELF2	RP11-481J13.1	PDE7B	C8orf34	SPTBN1	LAMA1
ARHGAP24	NAMPT	CCDC39	FAM189A1	B2M	ELOVL5	IFI16	RHOBTB3	BMP7	WBSCR17
RP11-366L20.2	FBXO2	IL16	DNAJC6	CADM2	IL6R	HSPA9	PON2	SLC25A48	CTC-458G6.2
CTD-2007H13.3	HFM1	CHDC2	TENM4	ADAMTSL3	CLIP1	JUNB	PDE4D	HEPN1	RP11-526A4.1
DDX17	RPL32	FANK1	DENND2A	FRMPD4	LRIG1	CPEB2	PARD3	SLC39A11	GAREM
PDE8B	RPL4	LRRC48	STK32A	AUTS2	VCL	SKI	PTCHD4	DCLK1	ZNF81
AC007319.1	HSP90AA1	SLC9C2	NEAT1	RP11-638I2.8	WTAP	TLE3	SEMA3A	KCNH8	DCHS2
LENG8	AQP1	FHAD1	ADCY8	HELZ2	ABLIM1	ARHGEF12	WDR17	CYP4F12	KCNMA1
NKAIN2	HLA-E	C7orf63	CTTNBP2	FAM46A	BNC2	POR	CBLB	SYCP3	GRIK4
VAT1L	SOD2	PAMR1	MSI2	GCA	TGFBR2	PRKCA	ROBO1	GNPTAB	HOXD3
GMPR	EIF1	LRRC6	MAP4	KIAA1033	TXNRD1	NCOR2	GPC6	KCND2	ADARB1
PCDH17	RPS9	RFX2	PID1	CACNB2	ASAP3	DLG5	ABCA8	MINK1	IL33
RP11-72L22.1	PPIA	WDR63	CPEB4	AQP4-AS1	NEAT1	TMEM41B	KIAA1109	GLIS3	ST8SIA1
LPAR1	RPS27A	TTLL9	DOCK3	AL163953.3	PRKCA	PDLIM3	SLC44A1	CST3	RASA4B
PACRG	S100A10	C6orf118	CDC14A	SMIM14	AFTPH	AASS	HNMT	PCDH9	EPHB1
MYO7B	CCL2	LRGUK	DLGAP1	SCLT1	MKL2	RP11-309L24.2	RFTN2	PSD2	DKK3
ADAMTS9-AS2	JUND	CXorf30	PAMR1	WDR49	SLC2A3	MAPK4	SYTL4	EYS	PID1
KIAA1715	FOS	CCDC40	AC069277.2	DTX3L	PAM	SLC38A1	FRMD6	SCD5	LIFR-AS1
WLS	MT1X	GRIN2A	MYO5C	NEBL	MSN	MT2A	FAM214A	REV3L	CSMD1
DPP10	EMP1	FRMPD2	SAMD4A	ROBO1	LPAR1	MCL1	CNTN6	RHBDL3	CYYR1
HOMER1	HSPB1	FBXL13	AQP4	AC009948.5	SMC5	HSPD1	LYPD6	TRAF3IP2-AS1	LINC00693
AL354822.1	AHNAK	TTLL5	ADRA1A	GPC5	CLU	DLC1	GRAMD3	RNF150	PTCH1

## Sheet: EPN_DEGs
Supplementary Data 6B. Siganture genes of each malignant subset in EPN. Related to Fig. 4
ANK2+	Astroependymal-like	Cell-cycle	Immune-reactive	NSC-like	Pro-angiogenesis	SNTN+
ANK2	ITM2B	STMN1	ISG15	JUNB	VEGFA	PRDX5
TMEM232	TMSB4X	H2AFZ	IFI44L	GADD45B	LDHA	SLC47A2
NRG3	ACTB	TUBA1B	IFI6	EGR1	PGK1	RSPH1
CTNNA2	LY6H	TUBB	MX1	FOS	FTL	C11orf88
C8orf34	GAPDH	MDK	IFITM3	IER2	NDRG1	RP11-356K23.1
DPP10	TUBA1B	H2AFV	OAS1	ATF3	ALDOA	TPPP3
PRKG1	BEX1	PTN	IFIT1	ZFP36	NUPR1	PIFO
C12orf55	RPLP0	HMGB2	STAT1	NAMPT	HIF1A-AS2	FAM183A
GRIA1	S100B	PPIA	IFIT3	JUN	PKM	DYNLRB2
MAPK10	APOA1BP	NUSAP1	OAS3	NR4A1	CEBPD	NNAT
AGBL4	RPS3	ACTB	RSAD2	NR4A3	PDK1	DYNLL1
TTC6	EEF1A1	HNRNPA2B1	IFI35	BTG2	TPI1	ALDH3A1
LRP1B	RPL27A	RAN	EIF2AK2	SOCS3	BNIP3L	AK1
GPR98	RPL15	HMGN2	IFI27	RHOB	IER5L	CCDC11
RFX3	LDHB	PTMA	PARP9	FOSB	BHLHE41	ROPN1L
SYNE1	RPL6	UBE2T	PLSCR1	STAT3	HK2	CAPS
DNAH7	GATM	NAP1L1	IFI44	CEBPD	ENO2	TUBB4B
DNAH6	CHCHD3	TYMS	LY6E	YBX3	CAMK2N1	C9orf116
WDR52	RPL41	PCNA	LGALS3BP	MIDN	P4HA1	LRRC46
WDR96	SPARC	HMGN1	OAS2	LMNA	ENO1	CCDC42B
TMEM108	RPS25	PTMS	PARP14	ZSWIM6	EFEMP1	ZMYND10
WDR49	RPL7	SMC4	UBE2L6	HES1	IMMP2L	MORN5
DTHD1	SKP1	ACTG1	HERC6	DUSP1	PAM	UQCRB
SOX6	RPS14	TMSB4X	HERC5	CCNL1	BRI3	LINC01171
DST	PPIA	GAPDH	MT2A	NR4A2	CD44	SNTN
STK33	CFL1	TMEM106C	DDX60	BACH2	ARRDC3	TEKT1
FUT9	RPL13	SRSF2	B2M	MCF2L2	SLC16A3	DYDC2
LINC01088	MDK	MT2A	SP100	BHLHE40	MT-ND6	LRRC48
WDR78	RPS23	SNRPB	CMPK2	LINC-PINT	BNIP3	SPAG8
LINC00478	RPL32	RHEB	SAMD9L	FOSL2	GAPDH	SPA17
RORA	RPLP1	GGH	DDX58	ARIH1	XKR6	FAM92B
ARMC3	ACTG1	PBK	LAP3	KLF10	NPM1	S100A11
DCDC1	BTF3	NUCKS1	EPSTI1	NEDD9	MT-ND1	S100A6
ZBBX	IFI27L2	DTYMK	IRF7	HOMER1	SQSTM1	WDR54
DNAH11	RPS15	YBX1	TRIM22	ADAMTS9	CCDC85A	CAPSL
PACRG	UBB	MCM7	C19orf66	BCL6	KDM3A	C9orf135
PARD3B	ATP5E	CFL1	ADAR	RFX4	RTN4	DPCD
MAGI2	RPL5	ILF2	SP110	NTRK2	HILPDA	CIB1
C4orf22	FAU	CENPF	XAF1	SIK2	NEAT1	CCDC146
PLEKHA5	RPS8	NUDT1	PNPT1	PER1	GRID1	RP11-298O21.2
KIAA0825	CD151	CENPK	GBP1	SAMD4A	PABPC1	ANXA2
SPEF2	OOEP	PFN1	STAT2	RP11-144F15.1	VEGFB	TXN
NRG1	RPS27A	CKAP2	IFIH1	AFF4	IARS	DNAH9
SLC9C2	BAIAP2L1	PSIP1	HLA-C	CDKN1A	PGAM1	FABP7
FTX	RPL23A	HNRNPA1	RARRES3	TIPARP	KDM4C	MORN2
CTNND2	RPS6	SNRPG	TMSB4X	PNRC1	COLEC12	FTH1
IFLTD1	RPL4	PTTG1	BST2	PDLIM3	OSMR	IQCD
CDHR3	SLC25A6	LDHA	SHISA5	B2M	MIR210HG	IFT57
ZBTB20	RPL34	SMC2	TRIM69	NEAT1	FAM162A	RSPH9
AC007091.1	AQP1	KPNB1	PSMB8	FBXO32	GLIS3	CCDC78
HYDIN	PTMS	BTG3	HLA-B	PPP1R15A	CCDC107	MOSPD1
KCNMA1	RPL29	PRC1	SAMD9	CREB5	ADCY8	C9orf24
SPAG17	HNRNPA1	RAD51AP1	CHMP5	FAM60A	GFAP	FAM174A
DMD	RPS13	BRIP1	HLA-E	ETV6	ADM	DPY30
ATXN1	NDUFA4	BIRC5	PTMA	ZHX2	EIF1	FAM229B
SEMA3A	SPCS2	HSP90B1	SERPING1	EVA1C	ZFAS1	COPRS
AKT3	ITM2C	TMSB10	FBLN5	KLF2	EGLN3	C9orf117
CASC15	RPL13A	CENPH	TAP1	RAB11A	FGFR1	NUDC
WDPCP	MGST3	ANAPC11	PLTP	GYG2	RAPGEF4	PERP
PPP1R12B	SRP9	PAFAH1B3	C1orf192	SIK3	ABCA1	C10orf107
SORBS1	RPL35A	EZH2	HELZ2	B3GNT5	ZFP36L1	LRTOMT
NEK11	POLR2L	LMNB1	MYL6	CREM	GOLGA4	ATPIF1
CCDC30	RPL35	MKI67	IFIT2	KLF6	CA9	CALM1
ANKFN1	OST4	RPLP0	C1orf194	DENND4A	SCD	C5orf49
FHOD3	YBX1	MAD2L1	GAPDH	CDC14B	NRXN3	DNALI1
NPAS3	COX7C	HMGB1	ATP5E	BTG1	FAM172A	DNAH3
LRRIQ1	RPL8	C6orf48	PSMB9	IRF1	SARS	SPATA18
FRMD5	PRDX6	CLSPN	DDX60L	RUNX1	DDX18	P4HTM
KCNMB2	PLEKHB1	THY1	SAMHD1	CSNK1A1	TSHZ2	RUVBL1
PDE4B	TUBA1A	TMPO	C5orf56	HLA-E	NOL3	FOLR1
CLSTN2	RPS16	CDKN3	RPL27A	NFIL3	OGFRL1	RP11-467J12.4
ARHGAP21	APOO	ITM2B	ATP5L	CRY1	ROBO2	DNAH10
ADGB	TUBB	EIF4A1	RTP4	MCL1	HLA-B	DNAH12
NEBL	RPL19	CBX3	UNC93B1	SLC25A25	SLC2A3	RABL5
DOCK7	TIMP1	AQP1	DYNLT1	MSN	MARCKS	C14orf180
GLIS3	PLEKHA7	H2AFX	IFI27L2	SQSTM1	PNRC1	EFHC1
HFM1	COMMD6	CENPP	PATL2	CCNH	RP11-665G4.1	ARHGAP18
TSGA10	RPL37A	CKS2	RPL36	SOCS2	DDIT4	DNAAF1
TTC18	TPI1	LSM5	TMSB10	NFATC2	NDUFAF2	CCDC173
UBE3D	CD63	SNRPD1	RPL34	TYW1	NSA2	S100A10
SDK1	TXNRD1	HELLS	DTX3L	TPST1	SAT1	PPP1R42
NEGR1	TPT1	RDX	ACTB	PITPNC1	VIM	C11orf70
CSPP1	PARK7	APOLD1	PSME1	WWTR1	PFKP	CD164L2
CSRNP3	STMN1	YWHAQ	HSBP1	ZNF331	JUND	NME5
ULK4	RPS24	MARCKSL1	UBB	CSRNP1	RNMT	CKB
DOCK5	C1orf192	HNRNPR	UQCRQ	VCL	CCDC71L	WDR96
FER	MYL6	TPI1	TRMT112	DDX3X	KHDRBS3	HMGN3
ADCY2	C1orf61	CDK4	RPLP2	RNF19A	DTNA	CSMD3
LRRC9	RPL10	ASRGL1	ZNFX1	SIK1	EEF2	ANKRD66
AC159540.1	PTN	RP11-673C5.2	MGST3	MSI2	BTG1	WDR38
CADPS2	LAMTOR5	RPN2	ZC3HAV1	CNN3	YBX3	IGFBP7
PCDP1	RPL36	MYO3A	ITM2B	POLR2A	SPP1	ACYP1
KIAA1377	RPS19	DBI	SLC27A4	ZFP36L1	TTN-AS1	FBXO15
DNAH5	GABARAPL2	SLC25A5	FAU	ATP1B3	ARMC9	IK
IMMP2L	TMA7	CARHSP1	ACTG1	STK24	ST8SIA4	OSCP1
PTPRG	RPLP2	RPLP1	PLEKHB1	DDIT3	LPAR1	NKX6-1
GRIN2A	SERF2	STRA13	DKK3	HSPB8	USP14	C20orf85
FAT3	HOXA7	DEK	NMI	UBC	VMP1	CCDC153
C1orf173	SLC27A4	HINT1	COX7B	TGIF1	PLCXD3	DNAI2
ARMC4	RPL7A	CSTF3	TUBA1A	MAFF	NSMCE2	C11orf74

## Sheet: AEP_DEGs
Supplementary Data 6C. Siganture genes of each malignant subset in AEP. Related to Fig. 4
Astroependymal-like	Ependymal-like	NSC-like	Neuronal-like	Neuronal-progenitor-like	PTPN6+
CPAMD8	C4orf22	WWTR1	KCNIP4	GABRB1	RP11-541G9.1
IQCJ-SCHIP1	C12orf55	SAMD4A	LRRC4C	GRIK1	PDE4C
RP11-179A16.1	TTC6	SPSB1	LHFPL3	NKAIN3	RP11-317J19.1
RP11-398G24.2	NRG1	ACTN1	LRRTM4	NTM	ESR1
RELN	TMEM232	NFATC2	MEGF11	CACNA2D3	RP11-114H23.1
ALDH1L1	WDR96	NAMPT	SNTG1	PCDH7	RP11-405A12.2
ZBTB16	DCDC1	LMNA	DSCAM	GRID2	CATSPERB
WIF1	LRRC7	EMP1	CSMD2	DCLK2	DNAJC9
SLC14A1	SPAG17	MACF1	DGKG	CTNNA2	LINC00159
CNTN1	LRRIQ1	BACH2	PCDH9	LSAMP	ANKUB1
C10orf11	SPAG6	MIR29A	OPCML	TRIM9	CDKL3
MED13L	DNAH7	TPST1	TNR	GPM6A	FAM101A
LIFR	ASTN2	YBX3	FGF14	CSMD1	SKAP2
GFAP	ARMC3	FGFR1	SPOCK1	CTNNA3	PDE1C
PCDH15	ERBB4	DGKD	XYLT1	TNIK	TMEM232
EYA2	DNAH11	FOSL2	NRCAM	GPR98	AEBP2
SMOC1	AC079354.1	CNN3	NRXN1	TNC	NUP210L
TCF4	ZBBX	NEAT1	CACNA1A	PCDH11Y	SPAG6
CD44	ADGB	PFKP	SLC35F1	PTPRT	FRMD3
LUZP2	DNAH9	LINC00511	IL1RAPL1	RNF219-AS1	RP11-341G5.1
NLGN1	DTHD1	CLIC4	KCND2	PCDH11X	TTC6
HIF3A	XKR4	DST	ATRNL1	CDH4	CTB-12O2.1
PPARG	CDHR3	ANXA2	AGAP1	KCTD8	CRADD
FOXO1	SYNE1	CLIP1	NCAM2	RGS6	NR4A3
PHYHIPL	RP11-739G5.1	STK40	PCDH15	DPP6	RP11-89K10.1
OPCML	HYDIN	MFHAS1	SEMA5A	CADM2	NRG1
AFF3	WDR49	STAT3	PDZD2	GPC5	PCAT1
ATP9A	WDR52	VCL	GRM7	TMEM132C	LIPA
ROR1	CASC15	MAP2K3	ZDHHC14	TMEM132B	KB-1047C11.2
USP54	RFX3	GLIS3	FAM155A	RBFOX3	RP11-266O8.1
ANKRD28	PAMR1	VMP1	DPP6	SORCS2	RPL37A
NFASC	PRICKLE2	ARHGAP29	CA10	SGCD	CASC15
ADAMTSL1	TMEM108	CCNL1	PDE8B	CUX2	AC016995.3
ADCY8	PACRG	ARID5A	CADM2	ATP8A1	NEB
CDH20	KCNMB2	GAP43	DNM3	PID1	SSPN
GPM6B	MEIS2	THBS1	PLCB1	ZNF536	CXCL12
FRMD5	C8orf34	FAT1	TMEM132C	TTTY14	SPDYA
BCR	CASC1	NR4A1	SORCS3	LRFN5	CTD-2066L21.3
ELL2	DMD	ACTN4	TRIO	FAM155A	TTC18
ZHX3	WDR16	KAZN	LPHN3	TMEM132D	NTRK2
STARD13	CCDC30	DLC1	UBASH3B	SLC35F1	NCALD
IGSF11	FBXL7	MIDN	KCNIP1	CDH11	GNG12-AS1
LRP4	EVA1C	TRIO	ZFPM2	NEAT1	SLC2A9
KCNT2	ULK4	AC016831.7	PREX1	DPF3	C5orf66
MKLN1	SLC1A3	MYOF	MEG3	DGKH	RP11-60A24.3
LPP	IFLTD1	IL6R	PTPRJ	LPHN3	LINC01004
DPP10	WDR78	RFX2	2021-03-01	SAMD5	VWA3B
PPAP2A	AGBL4	RTN4	SEZ6L	STON2	EFCAB2
ADCY2	DNAH12	RUNX1	NAV2	UTY	NDUFAF6
FOXO3	C7orf63	TIPARP	MYO9B	RBMS3	DNAH9
EBF1	NEK11	CREB5	EPN2	VWC2	CUBN
GPC6	CADPS2	ELOVL5	GALNT13	BTBD11	ARMC4
ELMO1	NTRK2	ATF3	GRIK3	AC074363.1	CTD-2007H13.3
EGFR	STK33	AGO2	CLIP2	GABRA4	CATSPERD
RP11-734I18.1	EFHC2	RELB	IGSF9B	ST6GALNAC5	TC2N
PLEKHA5	TTC18	OSMR	ARHGEF4	MMD2	CASC1
UNC5D	LRP1B	NR4A3	SLC24A3	GRID1	RP11-767I20.1
MEIS1	SPATA17	LMO2	GRID2	LARGE	RP11-122F24.1
GRAMD3	PCDP1	PITPNC1	BAI3	RYR2	NEDD1
SEMA6A	SPEF2	CLCF1	FGF12	PDE10A	RP11-118B18.1
GPR125	FRMPD2	ELMSAN1	GAP43	FRMD4A	CLSTN2
AP001347.6	CLSTN2	NEDD9	DIP2C	CSMD2	SPATA17
RP11-453F18__B.1	CSPP1	LDLR	CSGALNACT1	NFIA	ADGB
PRKX	LRRC9	NDEL1	PTPRE	PDZRN4	PTPN6
GALNT15	DNAH6	PFKFB3	SORCS1	MEG8	RUNX1
TSC22D1	ARHGEF28	CSNK1A1	PRKCA	COL18A1	PDP1
DSCAM	DNAI1	TPM4	DCC	RP11-40F8.2	DNAH12
FIGN	TCTEX1D1	CD99	TIAM1	KIF26B	RP1-167F1.2
TRPS1	TSGA10	RHPN2	APBA2	PPM1L	SPAG16
CA8	CCDC60	PALLD	RBFOX1	ATRNL1	CLVS1
CTNND2	EFCAB2	ETV6	DISC1	NXN	ULK4
OPHN1	VWA3A	CLIP2	CSMD1	CSMD3	AC074391.1
RHOBTB3	IGF1	LTBP1	ASIC2	NTRK3	RP11-65M17.3
PPFIA1	CCDC146	MAP1B	ADARB2	ABCA1	LINC00616
WWOX	RP11-317J19.1	FLNC	GRID1	CEP85L	DNAH10
RP11-37B2.1	DCDC2	PDLIM3	LRP1B	COL4A2	LINC00856
REV3L	FAM184A	ACTN2	SREBF2	RBFOX1	WDR78
NT5DC3	CSRNP3	SLC2A3	HDAC4	PRDM16	EVA1C
PDHX	SYNPO2	DPYSL3	NTM	STXBP6	C2orf15
ARAP2	SHANK2	VIM	GRIA3	PTN	AVIL
ITGB4	ARMC4	SORBS1	SLC24A2	MAN2A1	MYO5B
ASPH	SLC9C2	LEPREL1	SGK1	FBN2	XG
RP11-141M1.3	NEK10	PLSCR1	LINC00511	CHL1	RP11-644C3.1
LMO3	NR4A3	MYH9	NLGN1	RP11-307P5.1	NTN1
CTD-2008L17.2	SEMA3A	ITPKC	HIP1	CDH13	MOB3B
BCL2	WDR66	ZFP36	ITPKC	MEG3	GRIK4
PPARGC1A	SPAG16	KDM6B	NRXN3	RP11-123O10.4	RP11-665G4.1
SORBS1	RP11-266O8.1	AFAP1	KIAA1211L	PRICKLE1	RP11-611E13.2
CCND3	TMEM163	CDC14B	AKAP12	NPAS3	ALK
CHD9	SERPINI2	EGR1	CDC14B	NPAS2	NME9
LINC00609	TTC29	EVA1C	DLG2	ADARB2	ERI1
ZBTB20	KIAA1377	MAOB	FAM19A5	GALNT10	CDS1
PIK3R1	DNAAF1	CTNNA1	GFRA1	DCC	SYNPO2
FOXN3	C4orf47	CRIM1	PPAPDC1A	PTPRN2	MANBA
GRIK2	LONRF2	ARID5B	FRMD4A	EFNA5	ENG
CLU	MPDZ	PDE4D	LARGE	NLGN4Y	ARHGEF28
MAGI2	NAV3	UBASH3B	CDH13	MGAT4C	SLC28A1
ACOT11	BNC2	IGSF9B	MMP16	EEPD1	CCDC30
RP11-142I20.1	SPATA6L	BAIAP2	SPRED1	C1orf21	XKR4
QKI	LINC00882	GEM	BAALC	PREX2	ZNF487
