# Supplementary material for: Interrogation of the microenvironmental landscape in spinal ependymomas reveals dual functions of tumor-associated macrophages
Source: Nat Commun. 2021 Nov 25;12:6867. doi: 10.1038/s41467-021-27018-9 (PMC8617028; doi:10.1038/s41467-021-27018-9)
Supplement: Supplementary file 10 — Supplementary Data 8 [file 41467_2021_27018_MOESM10_ESM.xlsx]

## Sheet: AEP v.s. SE
Supplementary Data 8A. Differently expressed genes in malignant cells (AEP v.s. SE). Related to Fig. 5
gene	log2FC	Pvalue	Adj_pval
NLGN1	5.4246	0	0
AFF3	3.87843	0	0
SLC1A2	4.43479	0	0
KLHL29	5.53842	0	0
EPHA6	6.72678	0	0
XIST	5.24227	0	0
NFIB	1.65302	0	0
EYA4	5.55255	0	0
PHACTR1	2.72302	0	0
GRIN2A	4.87421	0	0
FRMD5	3.58834	0	0
MAGI1	2.62949	0	0
MEIS1	3.58379	0	0
STARD13	2.65191	0	0
FARP1	2.90391	0	0
AGAP1	2.08237	0	0
PPARGC1A	3.31566	0	0
FMNL2	1.4019	0	0
ADAMTS9	2.31727	0	0
LTBP1	3.59083	0	0
FAT3	2.03347	0	0
LIMCH1	2.10018	0	0
ROR1	2.87643	0	0
DENND2A	3.53824	0	0
TENM3	2.21163	0	0
EXT1	1.46911	0	0
NTN1	3.92789	0	0
WBSCR17	4.2483	0	0
PTPRJ	3.67529	0	0
UNC5D	5.22243	0	0
SORBS2	2.18739	0	0
CSMD1	4.3833	0	0
GRM7	5.43996	0	0
WWTR1	1.57638	0	0
TSC22D1	1.74182	0	0
FLRT2	3.99932	0	0
ELMO1	3.66747	0	0
SLIT2	3.36064	0	0
RTN4	1.23227	0	0
APBB2	3.86151	0	0
SLC44A5	3.91831	0	0
EPB41L3	3.25076	0	0
ZHX2	1.11266	0	0
FGFR2	1.55492	0	0
MED13L	1.10121	0	0
AUTS2	0.74647	0	0
LRP4	2.90784	0	0
NT5DC3	4.8679	0	0
FRMD4A	2.68952	0	0
ZSWIM6	0.978281	0	0
FRAS1	4.5762	0	0
NRG1	6.76483	0	0
TRIO	0.972225	0	0
PCDH15	5.12868	0	0
GULP1	6.19267	0	0
SAMD4A	1.24724	0	0
TTC6	6.62211	0	0
RNF220	1.48955	0	0
RP11-398G24.2	6.50329	0	0
ARHGAP6	3.90332	0	0
RP11-141M1.3	3.97384	0	0
ARHGEF28	3.81648	0	0
FOXP2	5.21558	0	0
AC016768.1	6.06276	0	0
SPRED2	2.13077	0	0
CSMD3	3.63909	0	0
C11orf49	1.05336	0	0
PTPRG	1.24491	0	0
NEK5	2.86369	0	0
TMOD1	3.09063	0	0
ELL2	1.86191	0	0
QKI	0.722022	0	0
GPC6	2.32419	0	0
SPAG6	5.64709	0	0
LRRC7	5.13709	0	0
CADPS2	3.88091	0	0
C9orf3	0.821585	0	0
HS6ST3	2.43062	0	0
NR6A1	1.95307	0	0
CHD9	0.995791	0	0
DNAH14	2.28369	0	0
ITGAV	1.60359	0	0
STRBP	1.75915	0	0
PELI2	1.43059	0	0
SEMA6D	2.09813	0	0
JMJD1C	0.818547	0	0
ITGB8	1.28324	0	0
LEPREL1	2.03023	0	0
GREB1L	3.00251	0	0
EIF4G3	0.721386	0	0
ZDHHC14	1.86342	0	0
FREM1	2.21053	0	0
IQGAP2	2.88392	0	0
ATXN2	0.850845	0	0
XKR4	4.61782	0	0
MKX	7.39536	0	0
LMCD1-AS1	1.90026	0	0
ARID1B	0.76179	0	0
RANBP17	4.27959	0	0
MYO1E	1.36722	0	0
GRIA1	1.7454	0	0
WDR60	1.20155	0	0
SPARCL1	1.97426	0	0
ZFAND3	0.757487	0	0
RUNX1	1.96827	0	0
DTHD1	4.3704	0	0
SENP6	0.995422	0	0
CNTN4	4.21498	0	0
GYG2	3.04913	0	0
MYO5C	2.58958	0	0
ERBB4	2.03835	0	0
ARL15	1.35786	0	0
LRRFIP1	1.58913	0	0
CHD7	1.15454	0	0
L3MBTL4	1.73137	0	0
BNC2	1.42515	0	0
NEDD4L	2.06245	0	0
CDK6	2.83046	0	0
BACH2	1.11007	0	0
C4orf22	3.22798	0	0
EPB41L2	1.31499	0	0
SRGAP2	1.59389	0	0
SDK1	1.21992	0	0
ATXN1	0.765384	0	0
UBE2H	0.949292	0	0
IGF1	7.28952	0	0
CDK14	0.877229	0	0
LONRF2	2.35098	0	0
PDE4D	1.71717	0	0
CACNA1D	3.31783	0	0
NELL2	4.38038	0	0
MSI2	0.534178	0	0
LPHN2	3.40145	0	0
WWC2	2.36199	0	0
SMARCC1	1.30088	0	0
CCDC60	4.97623	0	0
SLC16A12	7.1738	0	0
CLSTN2	2.1053	0	0
CHKA	1.45504	0	0
TACC2	3.07398	0	0
LEF1	2.77224	0	0
LDLRAD4	0.767271	0	0
PALMD	4.25769	0	0
FAM184A	1.40541	0	0
CMIP	1.14734	0	0
KANK1	0.799117	0	0
TCF12	0.645951	0	0
CHST11	1.65425	0	0
FOXO3	1.13049	0	0
IQCJ-SCHIP1	3.01012	0	0
FAM160A1	3.09464	0	0
NHSL1	1.29255	0	0
FAM134B	4.76036	0	0
AC003090.1	3.33656	0	0
ANKS1A	1.2713	0	0
DNAH11	2.25743	0	0
KIRREL3	4.64199	0	0
AC007091.1	6.26879	0	0
NEK10	2.79711	0	0
CA8	2.96749	0	0
PTPN4	1.32729	0	0
FNDC3B	0.793632	0	0
NAMPT	1.11375	0	0
CLIP1	1.11309	0	0
PDE3B	3.43086	0	0
DNAH9	1.9286	0	0
TTC40	1.71383	0	0
WIF1	3.33251	0	0
SMAD3	1.77618	0	0
FAM60A	6.46711	0	0
OSBPL6	1.95103	0	0
TBL1XR1	0.736135	0	0
CHL1	1.64467	0	0
WLS	1.01791	0	0
NRP1	2.60094	0	0
ACTN1	1.73943	0	0
KIF5C	2.13988	0	0
RERE	0.553143	0	0
RP11-30J20.1	4.29329	0	0
GPR98	1.39458	0	0
TGFBR3	1.82849	0	0
PDE1C	3.17184	0	0
SHROOM3	1.03799	0	0
CASC15	1.97958	0	0
LRRIQ1	1.69584	0	0
C9orf117	3.56611	0	0
TBC1D8	1.96294	0	0
ILDR2	3.01147	0	0
WDR66	2.26319	0	0
HFM1	1.09975	0	0
RP11-734I18.1	8.39809	0	0
CDYL	1.44176	0	0
HIPK2	1.08255	0	0
AC018717.1	3.77186	0	0
SETBP1	1.13129	0	0
SLC14A1	2.76167	0	0
DCDC2	3.27513	0	0
PLEKHB2	2.27852	0	0
BASP1	3.41064	0	0
SLC2A13	3.26715	0	0
TSGA10	2.03184	0	0
ROBO1	1.27286	0	0
RPGR	1.17472	0	0
PELI1	2.58945	0	0
OPCML	2.19096	0	0
WDR27	1.34536	0	0
LRCH1	2.44641	0	0
PPAP2A	0.927397	0	0
ARHGAP29	4.10679	0	0
KANSL1L	1.35086	0	0
ITPKB	1.07968	0	0
TNFRSF19	2.29229	0	0
CTTNBP2	2.33888	0	0
FOXP1	0.678824	0	0
KCTD1	1.25024	0	0
LINC00478	0.328873	0	0
PUM1	0.760387	0	0
FBLN5	3.74848	0	0
SPP1	2.30666	0	0
PDE7A	1.71793	0	0
ADGB	2.42614	0	0
RASAL2	0.975321	0	0
DENND1A	0.581356	0	0
CTGF	2.56947	0	0
LMO2	3.2253	0	0
PAN3	0.657482	0	0
ADAMTS17	2.78253	0	0
ADAMTSL1	2.59789	0	0
TC2N	3.97319	0	0
FANK1	1.46945	0	0
FLNB	2.52452	0	0
RP11-739G5.1	1.58787	0	0
SDC2	1.60198	0	0
GABBR1	1.65887	0	0
CREB5	1.15167	0	0
SOBP	0.874161	0	0
TTC29	2.58902	0	0
USP6NL	1.56267	0	0
TTLL5	0.880975	0	0
TMEM63A	2.8092	0	0
DNAH10	3.95523	0	0
COL5A1	2.30202	0	0
ALDH1L1	2.81236	0	0
ADD2	3.04495	0	0
HKDC1	3.60317	0	0
KIF26B	2.47931	0	0
RALGPS2	2.06687	0	0
DNAAF1	2.43638	0	0
CCDC114	4.06031	0	0
GNB1	1.02536	0	0
ARHGAP18	2.57015	0	0
KCNQ3	1.75507	0	0
COL22A1	2.914	0	0
SLC16A10	4.36981	0	0
MATN2	2.22874	0	0
EBF1	1.81795	0	0
INPP5D	3.74356	0	0
KIAA0247	1.49264	0	0
DNAI2	4.1732	0	0
WT1	9.49394	0	0
CCDC88C	2.94197	0	0
PAMR1	1.26349	0	0
AL592494.5	3.60949	0	0
SH3D19	0.918094	0	0
WDPCP	0.696826	0	0
AC007563.5	1.53237	0	0
DGKI	1.77684	0	0
XXbac-BPG308J9.3	5.67258	0	0
RP11-124B13.1	2.92192	0	0
ETV6	0.676965	0	0
STAMBPL1	2.41239	0	0
RP5-1043L13.1	5.11873	0	0
RNGTT	1.03181	0	0
PMEPA1	2.45624	0	0
ANXA2	2.03862	0	0
NEDD9	2.99625	0	0
LRGUK	1.45613	0	0
SETD2	0.618441	0	0
ITPR1	2.06023	0	0
MNAT1	0.653181	0	0
PTPRT	4.20915	0	0
BRWD1	0.787819	0	0
ANKRD11	0.660741	0	0
BCOR	3.01987	0	0
SH3PXD2B	1.37496	0	0
MOK	0.798829	0	0
RREB1	1.24807	0	0
ULK4	0.739754	0	0
PKP4	1.27951	0	0
MECOM	2.42664	0	0
SERPINI2	1.42041	0	0
RAP1GAP2	3.36888	0	0
ARMC9	1.15933	0	0
DNER	1.42899	0	0
TARBP1	1.43781	0	0
ST5	0.816698	0	0
PCP4	1.79995	0	0
CDS1	2.35868	0	0
CLVS1	1.86822	0	0
KIAA1217	1.01153	0	0
PALLD	0.587564	0	0
WDR16	1.94636	0	0
ADARB2	3.93108	0	0
DNAI1	2.12107	0	0
SRPK2	0.712947	0	0
LRRC2	5.42021	0	0
CSPP1	0.998036	0	0
BCL2	0.680514	0	0
CPNE4	2.99521	0	0
USP54	0.750268	0	0
CCDC146	1.03436	0	0
WDR49	1.15172	0	0
TTC3	0.666218	0	0
CUEDC1	1.47195	0	0
C1orf173	4.12374	0	0
RP11-356K23.1	4.41864	0	0
PDHX	1.50105	0	0
NSUN7	5.26863	0	0
SHISA9	2.00213	0	0
AC074391.1	1.55182	0	0
PTPN3	3.43022	0	0
MLLT4	0.811529	0	0
KCNQ1OT1	1.92553	0	0
SPAG17	1.98055	0	0
ROR2	4.60485	0	0
HYDIN	0.751467	0	0
PITPNA	1.36082	0	0
PTRH1	2.8918	0	0
CEP112	0.66061	0	0
CTBP2	0.889573	0	0
SMURF1	0.986421	0	0
C9orf135	6.18933	0	0
FKBP5	1.17205	0	0
PAWR	1.89085	0	0
CDH6	3.20027	0	0
GPM6B	0.549421	0	0
FAM107B	2.49602	0	0
DNAH7	0.667284	0	0
NR4A3	1.46002	0	0
EML4	1.2014	0	0
RP11-507B12.2	3.83351	0	0
CCDC30	1.20171	0	0
GTF2I	0.532741	0	0
WT1-AS	7.27261	0	0
SATB2	1.12537	0	0
BAI3	0.806801	0	0
MPDZ	0.834599	0	0
HPSE2	3.86939	0	0
ATP13A3	1.00644	0	0
ITSN1	0.729538	0	0
RERG	3.50073	0	0
GINS3	1.85753	0	0
SNCAIP	1.05101	0	0
RP11-142I20.1	8.78207	0	0
AC079135.1	5.21053	0	0
SMURF2	1.10765	0	0
MYO10	2.52006	0	0
CCDC41	0.872379	0	0
MYH9	2.52789	0	0
JAZF1	0.82181	0	0
KCNN3	0.973231	0	0
FZD3	1.36425	0	0
FOXN3	0.561887	0	0
EPB41L4A	1.24858	0	0
RBM47	2.66242	0	0
C20orf26	1.43003	0	0
HOMER1	0.835617	0	0
NAV2	0.490448	0	0
IGF1R	0.521567	0	0
SGPP2	4.73579	0	0
DNAH12	1.58263	0	0
KDM6A	0.712567	0	0
CNKSR3	2.91917	0	0
ATP2A2	1.1135	0	0
ESYT2	0.946174	0	0
GPCPD1	1.0631	0	0
KCNIP1	3.01249	0	0
COL5A3	2.55623	0	0
ADAMTS12	3.05761	0	0
GRID2	2.76478	0	0
CXCL12	4.62925	0	0
MAPK15	3.25187	0	0
RBM6	0.418794	0	0
WNT5B	3.86607	0	0
RIC8B	0.810615	0	0
DLEC1	2.77219	0	0
CUX1	0.621258	0	0
CPSF6	0.819585	0	0
MYEF2	0.914271	0	0
EVA1C	1.59084	0	0
SLC9C2	1.39406	0	0
FZD6	4.81418	0	0
SPATA6L	1.72691	0	0
SNX9	1.11427	0	0
KIAA1211	1.50569	0	0
DOCK5	1.83368	0	0
PPFIBP1	1.60403	0	0
URB1	1.70557	0	0
XKR6	0.691474	0	0
PTPRM	0.758255	0	0
B3GALTL	1.34653	0	0
MACF1	0.338501	0	0
FAM124A	2.48632	0	0
PICALM	0.633157	0	0
ZNF536	1.21099	0	0
FAM135A	0.898068	0	0
DGKH	2.57579	0	0
LAMA1	1.86607	0	0
MAK	1.39343	0	0
AR	2.90237	0	0
KCNE1	4.04441	0	0
THADA	0.539548	0	0
MAP4	0.527934	0	0
RAPGEF1	1.06949	0	0
DCDC1	1.10254	0	0
LEKR1	1.95522	0	0
REV3L	0.546236	0	0
PCDH7	3.70863	0	0
AEBP2	0.895319	0	0
CRADD	0.594667	0	0
CCDC57	1.14828	0	0
NAP1L1	0.760177	0	0
WHSC1	1.24044	0	0
ROPN1L	2.63443	0	0
CTNNB1	0.848091	0	0
GAB2	0.755725	0	0
CCDC138	1.36375	0	0
C10orf107	1.94082	0	0
C7orf63	1.11607	0	0
DNAH5	1.52906	0	0
USP43	2.83042	0	0
TRAF3IP1	1.20765	0	0
CCDC40	1.22033	0	0
SHANK2	1.24543	0	0
PRKCH	2.60573	0	0
KDM5B	1.17807	0	0
HSPA12A	1.91003	0	0
UPK3B	0.422771	0	0
RP11-89K10.1	2.42396	0	0
LDLRAD3	0.746569	0	0
CTD-2277K2.1	4.23829	0	0
RBM20	3.69272	0	0
SDC3	2.27713	0	0
USP2-AS1	1.31741	0	0
CSMD2	2.61691	0	0
PIAS1	0.535643	0	0
CD44	0.973941	0	0
SLAIN1	1.88804	0	0
RAB3C	4.06343	0	0
AC019330.1	3.39021	0	0
NRG4	1.98395	0	0
ATP2B1	0.868229	0	0
CD47	1.49128	0	0
LRRC48	1.73023	0	0
STAC2	4.20254	0	0
STK33	0.42427	0	0
ASXL2	1.06264	0	0
TBC1D4	2.10272	0	0
ARMC4	1.34686	0	0
CORO1C	1.02563	0	0
CATSPERB	3.88675	0	0
2021-03-10	4.88346	0	0
NLGN4X	1.4744	0	0
MDN1	1.36836	0	0
DYNC1I1	0.877598	0	0
STK38L	1.06338	0	0
TMEM117	1.18735	0	0
SLC4A7	1.38198	0	0
LMCD1	4.27489	0	0
SPATA18	3.22113	0	0
ZNF608	0.583034	0	0
NXN	1.94816	0	0
HECTD4	0.700802	0	0
PDS5B	0.738421	0	0
FAM46A	1.4143	0	0
OPHN1	0.748279	0	0
LHFP	0.745607	0	0
SPRED1	0.883038	0	0
WDR96	1.12136	0	0
JPX	0.456026	0	0
BAIAP3	2.33553	0	0
SVIL	0.970179	0	0
CD99	1.09716	0	0
MRC2	2.36489	0	0
CASC1	1.14388	0	0
RP11-541G9.1	3.61991	0	0
TSPAN9	1.61317	0	0
DHRSX	0.841265	0	0
MYH10	1.09666	0	0
CCDC19	3.02977	0	0
TTLL9	1.36434	0	0
FRMD3	1.08753	0	0
SSH1	1.24873	0	0
MAMDC2	1.75042	0	0
TMEM67	0.881103	0	0
TMEM165	0.762516	0	0
NFATC2	0.587602	0	0
TLL1	6.82273	0	0
FMN1	2.62826	0	0
XYLT1	3.03902	0	0
PAXBP1	0.643333	0	0
EXOC4	0.330409	0	0
SNCA	1.84775	0	0
ELMOD1	3.64955	0	0
TENM4	0.512313	0	0
ADAMTS2	4.86631	0	0
LATS2	1.69375	0	0
ANKDD1B	3.0294	0	0
WDR65	2.71615	0	0
GPR39	2.32136	0	0
SLC8A1	0.888515	0	0
SOCS5	1.71226	0	0
CSNK1E	0.919658	0	0
LIMS1	0.749918	0	0
LHFPL2	1.3901	0	0
PDZD2	1.50279	0	0
RAI1	1.51565	0	0
TMEM108	1.03135	0	0
RP11-768F21.1	3.50734	0	0
PTCH1	1.4591	0	0
CELF1	0.574257	0	0
PALM2	2.50129	0	0
EXOC6	1.22423	0	0
ACTN4	1.29831	0	0
DAW1	1.74069	0	0
KCNMB2	1.41621	0	0
KAZN	0.485039	0	0
MEGF11	2.70305	0	0
DAPK2	3.46207	0	0
ALCAM	1.06781	0	0
FSTL1	1.00706	0	0
DPYSL5	6.8536	0	0
GALNT10	1.51006	0	0
PLXNA2	1.94329	0	0
WNK1	0.598664	0	0
CUX2	6.81996	0	0
ARID2	0.505494	0	0
CCDC42B	1.71117	0	0
RCOR1	1.1862	0	0
RNF175	2.38251	0	0
PCCA	0.492197	0	0
C9orf171	1.90239	0	0
SMC6	1.5204	0	0
AKAP9	0.468257	0	0
USP34	0.331338	0	0
INPP4A	0.889849	0	0
DSCAML1	1.54376	0	0
PTPRN2	1.9933	0	0
PTK2	0.289966	0	0
SPAG16	0.831307	0	0
RAPGEF4	2.32373	0	0
IFT81	1.13166	0	0
CDH13	3.01886	0	0
FHOD3	1.08196	0	0
RP1-167F1.2	1.28637	0	0
SLIT3	2.20661	0	0
SOCS2	5.14858	0	0
TMEM65	1.41519	0	0
RP11-317J19.1	1.48676	0	0
SBF2	0.332801	0	0
BCL2L1	1.25937	0	0
EBF2	5.74506	0	0
CHD6	0.456259	0	0
GAS7	1.11365	0	0
WDR35	0.952479	0	0
ABCC1	1.0952	0	0
ATP11C	1.26194	0	0
RFX2	0.424127	0	0
SCAF11	0.563469	0	0
LINC00669	2.25149	0	0
CCDC39	1.56808	0	0
NME9	1.58785	0	0
UBASH3B	2.32359	0	0
KCNIP4	2.04339	0	0
CCDC81	1.78465	0	0
ATR	0.875395	0	0
RP11-157I4.4	2.09968	0	0
MCTP1	2.12172	0	0
KLHDC8A	1.48669	0	0
KMT2E	0.501304	0	0
CHN1	0.621938	0	0
SYT10	5.24797	0	0
C4orf47	0.980329	0	0
WSB1	0.280161	0	0
CHST9	0.767699	0	0
MAN1A1	1.46522	0	0
BMPR2	0.487697	0	0
LCLAT1	1.10673	0	0
PUM2	0.494079	0	0
PNISR	0.431427	0	0
ITGB5	1.44511	0	0
AGFG1	0.783418	0	0
RHPN2	2.59512	0	0
2021-09-11	0.982518	0	0
PKP2	5.31156	0	0
ATF7IP	0.624795	0	0
C5AR1	1.86994	0	0
VCL	0.754048	0	0
ANAPC5	1.00409	0	0
ACSL1	2.49978	0	0
HOXA3	1.41634	0	0
BIRC6	0.312868	0	0
NBAS	0.437955	0	0
HS3ST3A1	6.21099	0	0
HK1	1.22223	0	0
IL16	1.8771	0	0
IGSF21	4.39892	0	0
MYOF	1.68315	0	0
KAL1	1.08368	0	0
NTRK3	1.04842	0	0
NAA25	0.908387	0	0
C1orf87	3.03056	0	0
PTPN12	0.987536	1.29458380215383e-310	0
ABL2	0.944262	3.99187318658343e-310	0
PDGFC	1.2751	6.7048100083555e-310	0
SIDT1	1.73524	5.77817e-308	1.10346e-306
RP11-536G4.2	2.58589	1.14545e-307	2.18013e-306
LRIG3	1.10943	2.52776e-307	4.80783e-306
ASAP2	1.25919	2.77305e-307	5.27084e-306
RASGRF2	1.91927	2.93792e-306	5.56555e-305
PCDH11X	4.8405	3.8561e-306	7.29518e-305
MPPED2	5.26385	4.00507e-306	7.57196e-305
RRAS2	1.517	7.88965e-306	1.48963e-304
VPS54	0.69779	1.47764e-305	2.78804e-304
IL5RA	5.5915	1.66672e-305	3.14061e-304
KDM1A	1.08036	1.67647e-305	3.15688e-304
CNOT2	0.654807	3.3148e-305	6.23781e-304
RP11-179A16.1	0.939889	2.71955e-304	5.1041e-303
SIPA1L3	1.06435	6.24378e-304	1.16952e-302
GATAD2B	0.645774	7.39533e-302	1.38066e-300
BCL11A	6.33274	1.19902e-301	2.23408e-300
RP11-624L4.1	1.29072	5.98405e-301	1.11351e-299
SLC25A21	2.28004	4.57339e-297	8.4657e-296
NUAK1	1.53399	4.3172e-296	7.97064e-295
LMBR1	0.808063	5.19469e-296	9.58448e-295
DCAF6	0.710116	8.63929e-296	1.59296e-294
KDM7A	1.34183	2.11945e-295	3.90541e-294
DLGAP4	1.36068	1.32582e-292	2.43511e-291
TULP4	1.04782	1.02401e-291	1.87349e-290
SYT16	3.90288	1.78733e-291	3.26794e-290
LYPD1	5.48031	1.12655e-290	2.05711e-289
RABL2A	1.27496	2.33499e-290	4.26101e-289
HEG1	1.32319	6.85467e-290	1.24927e-288
LINGO2	3.31638	1.85962e-289	3.38048e-288
ROCK2	0.632328	4.5365e-289	8.2413e-288
HSPG2	2.89531	8.81211e-288	1.59677e-286
ASXL1	0.517776	2.30907e-287	4.17873e-286
DENND5B	0.488044	4.13213e-287	7.46841e-286
EEF1A1	1.04682	1.06553e-286	1.92338e-285
PTPRS	0.869669	1.22726e-286	2.21392e-285
PDLIM1	4.4124	2.37827e-286	4.28754e-285
EPN2	0.747172	7.71072e-286	1.3892e-284
IGFBP7	1.16228	1.10449e-285	1.98864e-284
TTC26	1.25626	1.375e-285	2.47412e-284
RP11-2E17.1	1.42354	1.7267e-285	3.10499e-284
RAD23B	0.957183	7.63106e-285	1.3705e-283
EHMT1	0.615023	2.52502e-284	4.52905e-283
SPARC	1.46261	4.87996e-283	8.73646e-282
ZBBX	1.32397	6.27553e-283	1.12278e-281
CDC14B	0.706506	8.29115e-283	1.48247e-281
SH3BP4	2.04071	2.22443e-282	3.9748e-281
ABHD2	1.25627	1.43546e-280	2.55374e-279
SRGAP3	0.494825	4.62949e-280	8.22053e-279
IGF2BP2	4.72119	4.81622e-279	8.53606e-278
EFHB	2.1801	3.36087e-278	5.93809e-277
CTNNA1	0.342088	6.42867e-278	1.13442e-276
GSG1L	1.5059	2.43094e-277	4.28438e-276
HSPH1	1.46158	9.05598e-277	1.5921e-275
PLEKHG1	0.949208	1.71483e-276	3.01292e-275
PCDH11Y	4.435	4.09598e-276	7.18761e-275
RAPGEF2	0.419542	7.4189e-276	1.29945e-274
ENSA	0.678917	1.77377e-275	3.103e-274
KIAA0556	0.760409	4.96063e-274	8.65134e-273
DYNC2H1	0.350953	3.53368e-273	6.15139e-272
PLXNA4	1.26443	9.51033e-273	1.65453e-271
DIP2B	0.519567	1.29067e-272	2.24403e-271
RIMKLB	0.553174	3.73269e-272	6.48587e-271
UBE3C	0.661337	3.91994e-272	6.80706e-271
RBM25	0.45537	7.43201e-272	1.289e-270
IRS1	3.25527	1.14351e-271	1.98208e-270
DPY19L2	2.38466	2.0245e-271	3.50699e-270
CAP2	1.75247	8.25245e-271	1.42868e-269
ATL2	0.810995	1.48934e-270	2.57523e-269
FARS2	0.434039	2.55739e-270	4.4193e-269
CRISPLD1	1.31615	9.7071e-270	1.67539e-268
IQCG	1.00855	1.46221e-269	2.52215e-268
EFCAB12	2.64337	3.51338e-269	6.05284e-268
AGBL2	2.48322	3.84929e-269	6.62752e-268
EPB41L4B	1.55668	1.88721e-268	3.24339e-267
MSR1	1.9664	4.79348e-266	8.21822e-265
CNTRL	0.848293	1.81479e-265	3.10574e-264
NELFA	0.98383	2.65303e-265	4.53479e-264
GPR161	3.44383	7.17125e-265	1.22503e-263
OLA1	0.770127	7.41113e-263	1.26145e-261
GABBR2	4.59025	1.07655e-262	1.828e-261
CTD-2047H16.4	0.567176	5.64453e-262	9.56162e-261
AK7	2.48103	6.85623e-262	1.16073e-260
SGK223	1.64326	1.06542e-261	1.80263e-260
FAM149A	2.94415	3.03444e-261	5.12491e-260
SEC63	0.963374	1.7634e-260	2.97115e-259
NADK2	0.702638	6.25612e-260	1.05222e-258
LRFN5	5.0793	5.26088e-259	8.83778e-258
MNS1	1.32542	2.20962e-258	3.70756e-257
RBFOX3	6.55966	4.23194e-258	7.08825e-257
TMEM132D	4.68726	1.42931e-257	2.39119e-256
KCND3	2.24344	2.05962e-257	3.44161e-256
AC007796.1	1.81957	8.80708e-257	1.46819e-255
TNRC18	0.550075	1.23314e-254	2.04849e-253
PHIP	0.576786	3.75521e-254	6.23449e-253
VMP1	0.618786	7.90828e-254	1.31065e-252
TNS3	0.854097	2.41029e-252	3.98759e-251
PRRC2B	0.561753	2.84564e-252	4.70235e-251
RP11-627D16.1	0.912976	9.78169e-252	1.61546e-250
MIR4435-1HG	1.78033	2.12039e-251	3.49777e-250
TIMP2	1.91381	5.47549e-251	9.01659e-250
LRRC6	0.998181	5.37934e-250	8.83771e-249
SHPRH	0.704471	1.17738e-249	1.93207e-248
NRIP1	0.881049	2.32253e-249	3.80906e-248
CFTR	3.44024	2.34743e-249	3.84767e-248
ESRRG	0.664065	7.2404e-249	1.1854e-247
AC079354.1	1.43312	1.59955e-248	2.61274e-247
ZEB2	0.451666	2.51264e-248	4.10186e-247
RASSF8	0.508935	9.99525e-248	1.63077e-246
PLOD2	0.632514	5.8822e-247	9.58055e-246
PIP5K1A	0.532063	8.68228e-247	1.4133e-245
ADK	0.321415	1.04411e-246	1.69862e-245
IFT43	0.740987	1.1128e-245	1.80416e-244
PDCD4	1.18489	3.13514e-245	5.08004e-244
NSMF	0.813706	3.62702e-245	5.87369e-244
LGR6	2.51247	4.97941e-245	8.0592e-244
SEMA5A	3.12487	1.49252e-243	2.4129e-242
GNG12-AS1	0.736719	3.56152e-243	5.75119e-242
RAI14	1.48293	7.91729e-243	1.27777e-241
TRAF3	0.825273	1.16608e-242	1.88085e-241
PDE3A	0.442224	1.94814e-241	3.12629e-240
TNFRSF25	4.41188	3.16918e-240	5.07141e-239
RAB11FIP3	0.749829	2.8191e-239	4.50357e-238
GNAS	0.593806	3.17314e-239	5.0663e-238
MIPEP	0.965845	4.29966e-239	6.8572e-238
CCDC147	2.31396	5.39118e-239	8.59314e-238
CASC4	0.494826	5.02056e-238	7.9934e-237
RNF4	0.69194	7.46997e-236	1.18599e-234
COL18A1	2.92912	1.35212e-235	2.14552e-234
WWC1	0.746533	1.68627e-235	2.67424e-234
DNAH2	2.27247	3.0231e-235	4.79165e-234
TAF15	0.449194	9.79095e-235	1.55101e-233
DNM1L	0.588804	1.10312e-234	1.7465e-233
KIFC3	2.91707	4.36541e-234	6.89608e-233
RP11-419C19.2	2.71739	4.97424e-234	7.84911e-233
EP400	0.782886	6.64818e-234	1.04788e-232
VEGFA	1.97157	1.20749e-233	1.90218e-232
ZDHHC2	1.20744	1.28953e-233	2.03029e-232
ACTN2	1.13122	2.55984e-233	4.02809e-232
VWA5B1	2.60489	2.0883e-232	3.2788e-231
BMP6	4.39741	2.32819e-231	3.64939e-230
TMEM132C	3.09268	4.67902e-231	7.32616e-230
TGFBR1	1.35145	1.11723e-230	1.74736e-229
MLXIP	1.25429	1.41034e-229	2.20214e-228
ANKRD45	1.52102	1.6646e-229	2.59773e-228
AFAP1	1.22122	1.88787e-229	2.94454e-228
HECTD1	0.530133	3.10601e-229	4.84182e-228
SMARCA4	1.05635	9.05542e-229	1.41006e-227
ABL1	0.65712	1.60744e-228	2.50026e-227
ARRB1	2.15769	5.0867e-228	7.90769e-227
KIF27	0.541679	5.46458e-228	8.49047e-227
ARHGEF7	0.710845	1.07197e-227	1.66464e-226
GRIA3	2.37596	3.33524e-227	5.17354e-226
LPGAT1	0.77585	5.91442e-226	9.15426e-225
TET1	0.859947	1.03661e-224	1.60182e-223
PPM1B	0.594577	1.02652e-223	1.58451e-222
EHBP1L1	2.40707	3.26341e-223	5.02909e-222
RP13-726E6.1	2.1249	3.79488e-223	5.84495e-222
CCDC50	1.1754	8.82349e-223	1.35606e-221
SPATA7	0.993851	1.07365e-222	1.64917e-221
SLC1A1	2.16494	3.92134e-221	6.01032e-220
HAGHL	2.5646	5.93572e-221	9.08307e-220
IQUB	1.20086	6.44807e-221	9.86175e-220
DNM1	1.56957	5.22598e-219	7.9626e-218
WDR52	0.583867	6.75599e-219	1.02883e-217
MEF2A	0.360222	7.25071e-219	1.10357e-217
MLLT3	0.382548	1.609e-218	2.4463e-217
RP11-511B23.2	1.88774	1.71261e-218	2.60243e-217
CLHC1	0.739987	1.20905e-217	1.83233e-216
ZNF462	0.397972	1.29659e-217	1.96394e-216
PHF10	1.90558	1.95197e-217	2.95506e-216
TRPC4	3.7792	5.57514e-217	8.41765e-216
MORN3	2.37835	2.07775e-216	3.13209e-215
PDE4A	3.94748	3.14193e-215	4.72624e-214
ITM2B	0.686134	4.89293e-214	7.33293e-213
CCDC108	3.02749	1.27221e-213	1.90462e-212
RASA3	1.29904	1.33412e-213	1.99624e-212
IFT57	1.22898	1.36066e-213	2.03489e-212
MTSS1	1.65865	6.14973e-213	9.16798e-212
VEPH1	2.93831	3.15546e-212	4.68934e-211
PCM1	0.265091	4.20945e-212	6.24913e-211
HS3ST4	3.16147	5.74355e-212	8.51765e-211
PCDP1	1.1437	1.87694e-211	2.77913e-210
KIRREL	2.84287	5.34302e-211	7.89063e-210
TSPAN18	1.99835	1.35284e-210	1.99581e-209
SRCIN1	3.65886	1.70769e-210	2.51799e-209
DNAJB13	2.42307	2.08974e-210	3.07974e-209
BCL7A	2.6932	3.55496e-210	5.23636e-209
RNF182	2.82297	2.5056e-209	3.68685e-208
ITGBL1	1.7865	6.4988e-209	9.55765e-208
FCHSD2	0.45524	1.30483e-208	1.917e-207
FHAD1	1.09245	4.90528e-208	7.19915e-207
ACOT11	0.648042	1.89818e-207	2.78295e-206
SUV420H1	0.670713	6.55654e-207	9.59775e-206
RPL13	1.38318	1.23474e-206	1.80653e-205
KHDRBS3	1.06609	6.81066e-206	9.94406e-205
RSPH1	1.14975	7.40624e-206	1.08081e-204
HOXA9	6.42022	1.78087e-205	2.59752e-204
KIF4A	3.45321	2.77869e-205	4.04874e-204
ZNF827	0.651054	1.16756e-204	1.69773e-203
PHLDB1	1.27131	1.30071e-204	1.88939e-203
MYO1B	1.4812	1.8707e-204	2.71597e-203
TMEM132B	2.33545	2.8972e-204	4.20412e-203
PFKFB3	0.689668	5.75755e-204	8.33772e-203
GNA13	0.849946	2.03968e-203	2.95222e-202
PDLIM7	2.40824	1.01111e-202	1.46124e-201
ATAD2B	0.428057	9.10208e-202	1.31407e-200
WIPF3	3.60115	3.418e-201	4.92707e-200
RNF149	0.885541	7.4681e-201	1.07544e-199
PPARD	1.20563	6.93415e-200	9.97026e-199
VWC2	6.58238	1.32388e-199	1.90257e-198
GNAQ	0.267073	3.29247e-199	4.72689e-198
OCLN	3.15051	7.26163e-199	1.042e-197
EGFR	0.55005	1.76177e-198	2.5242e-197
NUDT4	1.06469	1.94197e-198	2.78097e-197
RP11-307P5.1	5.41598	6.9496e-198	9.932e-197
UBE2K	0.466253	5.68048e-197	8.09783e-196
EPB41L5	0.796316	9.95036e-197	1.41705e-195
WAC	0.367894	1.00652e-196	1.43268e-195
SOX13	1.60196	3.91052e-196	5.5551e-195
AC005281.1	2.44038	2.05213e-195	2.90932e-194
MYO9B	1.11841	2.06202e-195	2.92188e-194
PCAT1	1.32535	2.91055e-195	4.12218e-194
KIF24	1.70589	8.09575e-195	1.14488e-193
ERC2	2.00633	1.09248e-194	1.54418e-193
SLC35F1	1.44272	2.63449e-194	3.72191e-193
VWA3B	1.26445	5.2811e-194	7.45721e-193
GRB10	1.17206	8.58305e-194	1.21137e-192
RP11-136K7.2	6.4107	1.15941e-192	1.63227e-191
KIF13A	0.575822	8.41609e-192	1.18134e-190
DOCK8	1.85238	1.26436e-191	1.77386e-190
ODF2L	0.763047	2.05434e-191	2.88076e-190
AP001347.6	1.56531	5.8573e-191	8.20137e-190
RP3-510L9.1	2.16223	7.61412e-191	1.06507e-189
RP11-266O8.1	0.662872	9.5599e-191	1.33659e-189
TBC1D16	1.5591	3.03299e-190	4.23842e-189
C11orf70	1.61954	5.11141e-190	7.13231e-189
GALNT2	0.792018	5.59525e-190	7.79977e-189
FRYL	0.535913	7.75387e-190	1.08036e-188
FAM65B	2.33279	1.67616e-189	2.33312e-188
FGFR1OP	0.918284	3.77018e-189	5.23759e-188
FAM49B	0.809771	4.83468e-189	6.71313e-188
CACNG8	3.6672	6.02954e-189	8.36812e-188
EVL	0.964082	6.87579e-189	9.53793e-188
KIAA1211L	4.66934	1.25975e-188	1.74322e-187
RYR2	3.74204	3.56062e-188	4.92234e-187
TTC34	1.42446	5.22021e-188	7.20959e-187
NEDD1	1.15826	5.85419e-188	8.08124e-187
FAM13A	0.552352	7.32502e-188	1.01067e-186
PGAP1	0.941235	1.11589e-187	1.5374e-186
AKAP13	0.211428	4.07262e-187	5.59196e-186
GABRA4	5.26558	4.98322e-187	6.83895e-186
UHRF1BP1L	0.76139	2.84083e-186	3.88933e-185
EFCAB2	0.621414	6.36309e-186	8.69479e-185
RPS6KA3	0.767955	1.27245e-185	1.73789e-184
MAFK	2.72719	2.10195e-185	2.86942e-184
HNRNPLL	0.98071	2.66907e-185	3.64186e-184
LUC7L	0.670409	8.23378e-185	1.12185e-183
WDR78	0.654755	1.22464e-183	1.66458e-182
SRSF11	0.347047	1.68217e-183	2.28318e-182
UCHL1	3.64563	3.22765e-183	4.37872e-182
NCK2	1.11721	3.73063e-183	5.05624e-182
INPP5A	1.49381	1.24162e-182	1.67879e-181
DCLK1	0.488181	2.79966e-182	3.78e-181
ADCY9	0.952739	6.293e-182	8.48447e-181
PLEKHA1	1.17408	1.06454e-181	1.43388e-180
LTBP3	0.811304	2.18774e-181	2.94539e-180
SMARCA2	0.379609	3.82734e-181	5.14792e-180
CELSR1	1.89738	1.38495e-180	1.8584e-179
RP11-123O10.4	0.924039	1.72813e-180	2.31562e-179
SV2C	3.19017	4.55923e-180	6.10627e-179
SPEF2	0.709615	5.73563e-179	7.6457e-178
SLC47A2	1.07645	7.01119e-179	9.34166e-178
CECR2	0.506451	1.76232e-178	2.3459e-177
BTBD9	0.305788	5.84669e-178	7.77912e-177
SULF1	1.44229	6.17151e-178	8.20744e-177
SULF2	1.17886	6.28936e-177	8.33289e-176
ZFHX4	0.505045	2.30713e-176	3.04962e-175
APBB1IP	2.39257	7.00489e-176	9.25494e-175
SHC3	2.18947	7.75558e-176	1.0242e-174
VAV3	3.73599	3.49676e-175	4.61136e-174
KCNQ5	2.57967	4.30959e-175	5.678e-174
NOS1AP	0.608681	4.84323e-175	6.37812e-174
FOXK2	0.748331	3.8455e-174	5.05246e-173
CLOCK	0.735511	5.4952e-174	7.21324e-173
RP11-867G2.8	1.50813	6.32677e-174	8.30096e-173
NET1	2.26306	9.33403e-174	1.22409e-172
U91319.1	2.04786	9.76143e-174	1.27955e-172
SLC6A16	2.02847	1.63714e-173	2.14401e-172
NAIP	0.490683	5.5504e-173	7.25212e-172
PIBF1	0.358467	4.51325e-172	5.88612e-171
RP11-13N12.1	4.90967	1.11198e-171	1.44823e-170
ARIH1	0.284482	2.34919e-171	3.05815e-170
RILPL1	0.930504	3.7237e-171	4.84526e-170
COL11A1	3.1167	8.96067e-171	1.16382e-169
RB1	0.483114	1.32869e-170	1.72492e-169
TEKT1	1.04996	1.51847e-170	1.9704e-169
CHSY1	1.17159	8.14799e-170	1.05585e-168
VWA3A	0.590516	8.30674e-170	1.07593e-168
BAZ1A	0.975853	8.87418e-170	1.1489e-168
RP11-624M8.1	1.44552	3.75474e-169	4.84781e-168
PDS5A	0.416066	1.01713e-168	1.31084e-167
RB1CC1	0.451587	1.18134e-168	1.52178e-167
EMP1	0.420302	2.44271e-168	3.14095e-167
PGM5	1.63189	5.05557e-168	6.49772e-167
KDM4B	0.86339	5.18404e-168	6.65982e-167
PRICKLE2	0.531731	2.06017e-167	2.64426e-166
TBC1D1	0.678553	4.03298e-167	5.17405e-166
ATXN7L1	0.484059	4.30806e-167	5.52195e-166
PROS1	0.729105	5.5098e-167	7.05911e-166
URI1	0.50047	2.02506e-166	2.59098e-165
CHST15	1.01392	3.16107e-166	4.04081e-165
YWHAE	0.432478	5.83808e-166	7.45948e-165
DLG1	0.462956	7.19591e-166	9.18613e-165
MPZL1	1.0127	1.2305e-165	1.56871e-164
ZFPM2	2.74522	1.58863e-164	2.01801e-163
C6orf118	1.00827	4.94102e-164	6.27087e-163
ZFHX3	0.422755	6.35115e-164	8.05692e-163
NKD1	0.805809	1.01224e-163	1.28353e-162
GALNT1	0.795386	1.45105e-163	1.83666e-162
C5orf42	0.33916	2.76353e-163	3.4948e-162
RFX3	0.157231	1.86711e-162	2.35592e-161
EFHC1	0.818109	2.82354e-162	3.55799e-161
BBS9	0.336168	3.21702e-162	4.05021e-161
RASSF9	2.30189	1.03265e-161	1.29838e-160
ULK1	1.22658	1.1559e-161	1.45269e-160
AFAP1L2	4.14304	2.74395e-161	3.44543e-160
C5orf66	1.91408	3.13271e-161	3.92836e-160
P4HA1	0.586477	3.80368e-161	4.76763e-160
RP11-45A16.4	1.72131	8.23641e-161	1.02964e-159
PCNX	0.321952	9.33364e-161	1.16629e-159
SLC7A6	1.60243	1.25708e-159	1.56596e-158
PHLDB2	2.37343	1.32237e-159	1.64585e-158
ERC1	0.209483	1.35189e-159	1.68185e-158
LBH	4.34044	7.09405e-159	8.79849e-158
GFRA1	4.80951	1.09084e-157	1.34703e-156
ARNTL2	2.71659	1.29404e-157	1.59727e-156
PFKP	0.786629	2.12374e-157	2.61795e-156
HIF1A	0.551011	2.33745e-157	2.88014e-156
SYT6	5.94944	3.24929e-157	4.00021e-156
CRIM1	0.649679	5.59959e-157	6.88769e-156
GPR125	0.416217	6.01725e-157	7.39822e-156
TMEM2	1.41612	6.72816e-157	8.26869e-156
KIF9	1.24499	7.53815e-157	9.26013e-156
JPH2	2.62247	1.00905e-156	1.23902e-155
B3GALT5	0.882329	1.25975e-156	1.54618e-155
PLEKHH2	3.20482	1.30557e-156	1.60172e-155
PLD5	1.62704	2.14647e-156	2.62996e-155
CDON	1.76994	4.41078e-156	5.39264e-155
DIXDC1	0.602804	5.26125e-156	6.42966e-155
THBS1	3.16343	9.66634e-156	1.17927e-154
SAMD12	1.04627	1.23724e-155	1.50811e-154
PPTC7	1.59775	2.51569e-155	3.0638e-154
EPHB2	4.53047	8.3635e-155	1.01726e-153
RGS22	0.632388	8.81761e-155	1.07203e-153
FAM183A	3.45901	3.14318e-154	3.81326e-153
TRANK1	1.48186	6.38397e-154	7.73169e-153
FBXO42	0.538774	6.76138e-154	8.18179e-153
TOM1L2	0.536819	1.1904e-153	1.43925e-152
FAM154B	1.29091	1.29682e-153	1.56724e-152
NDE1	1.27259	1.45445e-153	1.75699e-152
UBAP2	0.652487	1.77102e-153	2.13759e-152
PAK1	1.18099	1.78132e-153	2.14911e-152
CAMSAP1	1.31963	3.37129e-153	4.0639e-152
ARL13B	0.710829	8.39376e-153	1.00967e-151
SPEG	3.70502	7.02071e-152	8.43438e-151
COL1A2	2.84254	1.99487e-151	2.39249e-150
RALGAPA2	0.422126	4.94733e-151	5.92843e-150
CCDC66	0.667173	9.22793e-151	1.10486e-149
FSD1L	0.71231	9.29808e-151	1.11279e-149
SLC24A2	1.25499	4.01677e-150	4.80317e-149
CALN1	1.20095	6.50922e-150	7.77375e-149
CAPS2	0.510073	8.05468e-150	9.6154e-149
FLT1	2.31271	1.4258e-149	1.69992e-148
OSBPL8	0.647378	3.19696e-149	3.8036e-148
HELZ	0.444081	1.42694e-148	1.69345e-147
PAFAH1B2	1.12541	4.71018e-148	5.57821e-147
NCS1	1.20298	6.37482e-148	7.54016e-147
ESR1	1.09044	7.45626e-148	8.81194e-147
FBXO36	1.1116	1.85312e-147	2.18731e-146
DNAH1	1.53593	4.74194e-147	5.59477e-146
UBAP1	0.643735	6.43229e-147	7.58598e-146
CCDC180	0.876247	8.72326e-147	1.02836e-145
FMNL3	1.15231	1.16701e-146	1.37461e-145
RPGRIP1L	0.855395	1.76917e-146	2.08043e-145
RP11-196E1.3	2.15918	2.65743e-146	3.12107e-145
MAN1A2	0.586982	1.04018e-145	1.21864e-144
APIP	1.19454	2.33889e-145	2.73788e-144
RP11-506H20.1	2.38227	3.52225e-145	4.11971e-144
ZDBF2	1.25751	9.20412e-145	1.07432e-143
MORN1	1.30815	1.07767e-144	1.25684e-143
B3GALNT2	0.814591	1.58144e-144	1.84285e-143
ATP8B4	1.5541	2.6931e-144	3.13696e-143
NRF1	0.356794	5.23864e-143	6.07211e-142
ITGA2	2.84833	7.2826e-143	8.43092e-142
C1orf222	2.02775	1.57622e-142	1.82252e-141
C11orf88	2.20058	4.83613e-142	5.585e-141
E2F7	3.17718	3.43034e-141	3.95187e-140
PTPN14	1.00421	7.73182e-141	8.90007e-140
VPS53	0.510582	1.13618e-140	1.30626e-139
2021-09-07	0.491545	3.08955e-140	3.54485e-139
NFIX	0.421759	3.17855e-140	3.64549e-139
ERGIC3	1.22844	3.65709e-140	4.18924e-139
CEP128	0.661766	5.01335e-140	5.74054e-139
RNF216	0.418927	5.54653e-140	6.3485e-139
HTR2A	6.36396	8.72826e-140	9.98622e-139
DCC	2.35339	9.00483e-140	1.02985e-138
NUP153	0.566184	4.0256e-139	4.59097e-138
ZNRF2	0.366843	1.76479e-138	2.00941e-137
PLEKHG5	3.55021	1.93387e-138	2.20016e-137
CPEB2	0.442034	8.20375e-138	9.32214e-137
XRRA1	0.633137	1.16187e-137	1.31973e-136
DOC2A	2.08899	1.6919e-137	1.92024e-136
FBN2	3.28763	2.17175e-137	2.46289e-136
GNG4	1.5057	2.56619e-137	2.90903e-136
CNN3	0.376151	4.39857e-137	4.98224e-136
DNMT3A	0.756072	5.0306e-137	5.69586e-136
RBM39	0.210945	5.51305e-137	6.23712e-136
CRLS1	0.996539	6.07067e-137	6.86523e-136
GPC4	1.00246	3.28171e-136	3.70385e-135
PPP2CB	0.675783	4.18573e-136	4.72228e-135
PAK3	2.95881	6.58661e-136	7.42501e-135
USP9X	0.434221	6.7534e-136	7.60999e-135
SP100	1.04115	6.76935e-136	7.62494e-135
MYO1D	1.66616	1.14483e-135	1.28799e-134
MYH11	2.33995	3.9966e-135	4.49102e-134
LARP4	0.592743	6.21401e-135	6.97722e-134
CTD-3049M7.1	2.15508	7.9175e-135	8.88642e-134
BEST4	3.45344	2.50636e-134	2.81197e-133
TCTN2	1.2082	3.66098e-134	4.10088e-133
RSPH9	4.45322	4.26342e-134	4.77005e-133
NCALD	0.800487	6.6101e-134	7.38975e-133
TBX20	7.3108	3.9388e-133	4.39817e-132
PTPN21	0.817973	5.18003e-133	5.78188e-132
EEA1	0.408454	7.9008e-133	8.80491e-132
AGBL1	1.50772	1.34921e-132	1.50242e-131
TRAK1	0.278645	3.14887e-132	3.50094e-131
RP11-413P11.1	4.08311	8.12208e-132	9.01605e-131
CERKL	1.80335	1.99233e-131	2.20902e-130
CHST8	4.9363	6.30789e-131	6.98303e-130
AC004540.5	1.79541	3.54312e-130	3.9147e-129
TUBB6	2.93464	4.4869e-130	4.95359e-129
DNAH3	2.32427	6.90364e-130	7.6128e-129
NBPF15	0.964475	9.4158e-130	1.03709e-128
ARHGAP31	0.515929	1.37363e-129	1.5118e-128
RFTN1	0.691898	1.81619e-129	1.99732e-128
SMAP1	0.601118	5.04678e-129	5.54363e-128
ADAM19	3.72878	5.86444e-128	6.42188e-127
LRP5	1.37087	8.02617e-128	8.7823e-127
HIVEP2	0.379085	8.19392e-128	8.96239e-127
EFHC2	0.770774	1.20839e-126	1.31664e-125
ARHGAP15	1.33856	2.44956e-126	2.66592e-125
JADE1	0.889441	7.83091e-126	8.50625e-125
OLFM2	1.2439	9.74029e-126	1.05722e-124
FSIP1	0.781145	1.03093e-125	1.11855e-124
KIAA1377	0.501419	1.33817e-125	1.45135e-124
TMPRSS7	3.74541	1.68364e-125	1.82534e-124
DOT1L	1.43	3.53037e-125	3.82164e-124
OGT	0.709346	3.87179e-125	4.18963e-124
ANKLE2	1.19044	4.20678e-125	4.55039e-124
SERPINE1	3.02326	6.85083e-125	7.40192e-124
RYBP	0.726902	3.28716e-124	3.53944e-123
FSTL4	3.49951	3.53488e-124	3.80473e-123
CTD-2113L7.1	1.8009	4.51213e-124	4.85474e-123
SRRM2	0.5278	7.77197e-124	8.35576e-123
DIS3L2	0.367999	8.0918e-124	8.6963e-123
DDX10	0.833275	1.0269e-123	1.10194e-122
FNDC1	2.67271	1.30001e-123	1.39396e-122
NEK4	1.07622	7.60369e-123	8.13779e-122
HNRNPA2B1	0.226828	1.08323e-122	1.15888e-121
UBN2	0.535768	2.26728e-122	2.42471e-121
ENO1	1.02785	3.00938e-122	3.21591e-121
CLSTN1	0.798191	4.02554e-122	4.30018e-121
TEAD1	0.177503	3.52363e-121	3.7499e-120
UGP2	0.727629	3.79706e-121	4.03936e-120
SEZ6L	1.58511	4.04952e-121	4.3047e-120
C4orf19	1.18708	1.02162e-120	1.08519e-119
DOPEY2	1.96609	1.05419e-120	1.11936e-119
KLHL25	1.86535	1.4572e-120	1.5467e-119
SYNPO	4.2616	2.17255e-120	2.30513e-119
IDH2	1.0343	3.48762e-120	3.69769e-119
LIMD1	1.10538	5.20545e-120	5.51279e-119
CRTC3	0.629136	1.2089e-119	1.27837e-118
SNAPC1	1.24762	2.37368e-119	2.50634e-118
AGO2	0.590821	3.05505e-119	3.22338e-118
ANKRD33B	1.54969	6.73373e-119	7.09156e-118
RP11-525A16.4	3.40264	7.72474e-119	8.13221e-118
SSBP4	0.822024	1.20122e-118	1.26271e-117
TBXAS1	1.96632	1.38159e-118	1.45123e-117
EPS15L1	0.538388	1.47374e-118	1.54746e-117
DZANK1	0.9609	1.86467e-118	1.95722e-117
APOO	0.748114	2.25441e-118	2.36542e-117
CREM	0.61115	2.95068e-118	3.09483e-117
AC104809.3	2.32919	3.01094e-118	3.15686e-117
RP3-436N22.3	1.93175	4.04296e-118	4.23263e-117
RP11-431M7.2	3.5572	4.53597e-118	4.74702e-117
GRIP1	0.821863	4.55485e-118	4.76502e-117
AC007392.3	3.85861	5.84166e-118	6.10895e-117
ATP11B	0.595122	1.9066e-117	1.98944e-116
TCTN1	0.769979	9.65383e-117	1.00547e-115
CYTH3	1.25503	1.31133e-116	1.36479e-115
STK3	0.209631	1.47296e-116	1.53244e-115
TPD52	0.800508	2.82379e-116	2.93566e-115
HOXC4	1.99195	3.92394e-116	4.07791e-115
PSMA1	3.25264	8.10475e-116	8.41351e-115
NCOR2	0.393719	1.1386e-115	1.18154e-114
RHOB	1.89174	1.41922e-115	1.47167e-114
AP1S2	1.2163	1.92822e-115	1.99875e-114
DENND5A	0.426247	2.47242e-115	2.56004e-114
DMXL2	0.752988	2.66375e-115	2.75714e-114
NLK	0.509549	2.95785e-115	3.05932e-114
TIAM2	0.569129	3.38998e-115	3.505e-114
IL18	2.7733	7.78874e-115	8.03834e-114
FBXW7	0.389984	8.09179e-115	8.34807e-114
PPIL6	0.688445	9.21341e-115	9.50175e-114
IFT140	0.9731	1.35189e-114	1.39319e-113
LARP1B	0.696751	2.22053e-114	2.28586e-113
DTX4	3.83979	3.18222e-114	3.27347e-113
C17orf51	2.05463	5.85166e-114	6.01509e-113
LRRC27	0.951283	8.63109e-114	8.86893e-113
PLAGL1	1.9481	1.86623e-113	1.91488e-112
KNDC1	0.815724	4.65845e-113	4.76952e-112
BACE2	1.50743	5.40195e-113	5.52876e-112
LINC00609	0.55352	7.62013e-113	7.79619e-112
RP11-285F7.2	2.01985	1.32659e-112	1.35577e-111
GPATCH8	0.195551	1.59534e-112	1.62985e-111
LMX1B	3.18531	1.65324e-112	1.68839e-111
ATP6V0A2	1.35922	2.02665e-112	2.06899e-111
EVA1A	4.70902	2.46927e-112	2.51996e-111
DNAJC5	1.03072	2.57287e-112	2.62473e-111
TMEM123	0.900307	2.97879e-112	3.03774e-111
ZFYVE9	0.547459	7.79819e-112	7.94395e-111
FAM189A1	0.888032	9.67307e-112	9.85033e-111
ANKRD26	0.492571	1.86687e-111	1.89971e-110
PPP1R9A	0.238469	5.10823e-111	5.18321e-110
CCDC65	1.06784	7.10037e-111	7.19687e-110
TCF7L1	0.484061	1.25528e-110	1.27189e-109
PRKCZ	2.73208	2.12952e-110	2.15615e-109
CEP97	1.11273	2.41025e-110	2.43865e-109
BEND7	1.17161	2.53802e-110	2.567e-109
BMP1	1.5532	7.85567e-110	7.93689e-109
GRM8	1.09405	9.62107e-110	9.71362e-109
SNX25	0.427926	2.01192e-109	2.02838e-108
CTSB	1.3697	2.05303e-109	2.06909e-108
PRRC2C	0.38229	2.08053e-109	2.09606e-108
HES4	5.36872	2.50322e-109	2.52012e-108
CAPRIN1	0.733032	5.96453e-109	5.9984e-108
SGCE	0.818929	3.36625e-108	3.38056e-107
EFHD1	1.14885	3.66136e-108	3.67562e-107
PXDN	2.08479	3.95281e-108	3.9654e-107
UBE2N	0.869055	7.90556e-108	7.92514e-107
TGM5	3.77592	1.21327e-107	1.21455e-106
GUCY1A2	2.21576	2.23033e-107	2.23112e-106
HS6ST2	2.19397	4.7588e-107	4.7521e-106
CASZ1	2.39166	6.36168e-107	6.34824e-106
SIM2	1.47832	8.23737e-107	8.21129e-106
DACH2	1.79674	8.96327e-107	8.93175e-106
UBR5	0.139666	9.84958e-106	9.78056e-105
LRRC46	3.05314	1.08165e-105	1.0737e-104
NTN4	1.26117	1.0879e-105	1.07952e-104
ADAM9	0.954175	1.70437e-105	1.68947e-104
SPATA17	0.542484	2.7058e-105	2.68027e-104
ZNF385D	1.97032	2.90861e-105	2.88015e-104
ALG13	0.504583	3.04351e-105	3.01268e-104
USP25	0.448541	3.16492e-105	3.13068e-104
HNRNPR	0.546273	4.70167e-105	4.64431e-104
PTBP2	0.267353	9.10515e-105	8.98155e-104
AGPAT3	0.77362	1.53851e-104	1.51499e-103
SUN1	0.44781	1.70223e-104	1.67563e-103
CEP290	0.763664	2.54943e-104	2.50784e-103
ANKMY1	0.718079	2.55174e-104	2.50924e-103
RP11-498P14.5	1.51785	4.44437e-104	4.36731e-103
KIF6	0.844786	5.01212e-104	4.92352e-103
TTC23L	0.864722	5.07313e-104	4.98172e-103
BTAF1	0.470557	2.57989e-103	2.52815e-102
ARHGAP17	0.767319	3.07736e-103	3.0146e-102
SMYD2	1.95519	5.79919e-103	5.67503e-102
CLEC16A	0.315022	5.90748e-103	5.77901e-102
SWAP70	0.999288	1.22182e-102	1.19319e-101
STARD9	0.974082	1.29559e-102	1.26436e-101
ENOSF1	0.40128	1.51114e-102	1.4742e-101
DYRK2	2.12644	2.30137e-102	2.24358e-101
MPHOSPH9	0.46083	2.47127e-102	2.40755e-101
FAT1	0.478191	3.49921e-102	3.40665e-101
TMCC3	2.0427	4.68918e-102	4.56358e-101
VIPR2	1.5184	1.3228e-101	1.28384e-100
EDA	1.16955	1.54878e-101	1.50265e-100
LAMA5	1.77691	1.74223e-101	1.68919e-100
ONECUT3	9.86494	1.83334e-101	1.77691e-100
CCDC37	1.03488	2.37625e-101	2.30232e-100
AMOTL1	0.631795	2.68578e-101	2.60133e-100
AC010967.2	4.18583	3.76783e-101	3.64687e-100
BMP3	4.15959	3.95673e-101	3.82839e-100
CCDC67	2.28483	4.96981e-101	4.80697e-100
KCMF1	0.596959	7.45472e-101	7.20309e-100
RUNX2	1.57584	1.87261e-100	1.80633e-99
RNF10	0.801379	2.98819e-100	2.87948e-99
RIF1	0.670348	4.86147e-100	4.68141e-99
RYK	0.6131	6.86066e-100	6.60432e-99
MT1X	1.53837	9.69877e-100	9.33322e-99
OSBPL3	0.616395	1.99308e-99	1.91601e-98
RNF38	0.340879	1.99444e-99	1.91667e-98
ITGA3	1.97612	2.07503e-99	1.99344e-98
IGFBP2	5.17535	2.16054e-99	2.07488e-98
TAGLN	2.50573	3.35836e-99	3.22193e-98
KCNK13	3.69731	4.60111e-99	4.40972e-98
GPD2	0.618198	5.12624e-99	4.91134e-98
FGFR1	0.622531	6.08267e-99	5.82571e-98
IFT122	0.656265	6.56931e-99	6.28967e-98
RAD9A	1.80799	9.45447e-99	9.04896e-98
CHD1L	0.844134	1.35941e-98	1.29979e-97
AKT3	0.12987	2.06321e-98	1.97138e-97
DYX1C1	0.731956	2.46957e-98	2.35808e-97
EBNA1BP2	2.11936	3.56361e-98	3.40043e-97
TCERG1	0.467514	3.61124e-98	3.44471e-97
NME5	0.633219	3.78754e-98	3.61167e-97
OTUD4	0.857952	4.69775e-98	4.47811e-97
SHROOM2	2.35726	7.69274e-98	7.32569e-97
RP11-767I20.1	2.89034	1.81214e-97	1.72336e-96
DNAL1	0.928547	2.18424e-97	2.07514e-96
GSAP	1.15662	2.49364e-97	2.36829e-96
AMBRA1	0.33347	6.07388e-97	5.76084e-96
PARD3B	0.0943012	6.82372e-97	6.46986e-96
SLC22A23	0.824169	7.56706e-97	7.16986e-96
C1orf159	1.12678	8.86773e-97	8.39383e-96
GAD1	4.15178	1.02749e-96	9.72257e-96
STX2	1.05842	1.82981e-96	1.7274e-95
HIC2	1.43067	3.88153e-96	3.65822e-95
KDM4C	0.331764	5.18942e-96	4.88923e-95
ERI3	0.473899	7.59685e-96	7.15027e-95
SMEK1	0.602318	7.75736e-96	7.29892e-95
EIF3A	0.693671	7.99519e-96	7.5177e-95
LCP2	2.24517	8.79573e-96	8.26222e-95
SETD5	0.187047	1.01709e-95	9.55081e-95
RP11-445F12.1	5.86843	1.5589e-95	1.46047e-94
SPSB1	0.618653	1.6263e-95	1.52311e-94
PER2	0.744971	1.8763e-95	1.75666e-94
TAF1	0.485296	2.72903e-95	2.55081e-94
USP8	0.643707	3.23143e-95	3.01841e-94
YAF2	0.364512	1.17943e-94	1.09987e-93
UXS1	1.25334	1.37805e-94	1.28467e-93
UBE3D	0.674035	1.53404e-94	1.42962e-93
VEZT	0.392508	1.61306e-94	1.50277e-93
ADAM17	0.661234	1.76941e-94	1.64734e-93
MIR181A1HG	2.38136	2.5574e-94	2.37862e-93
C21orf62	1.25433	2.95448e-94	2.74705e-93
CCNY	0.317596	3.80942e-94	3.53964e-93
RFWD2	0.263279	4.39043e-94	4.07549e-93
KIF17	2.58986	5.05875e-94	4.69434e-93
TRIM33	0.442349	8.41334e-94	7.79706e-93
BPTF	0.17725	1.67472e-93	1.54901e-92
ODF2	0.890719	2.23477e-93	2.06499e-92
FBXO21	0.796881	3.2494e-93	2.99961e-92
DHX9	0.594559	4.29048e-93	3.95937e-92
PRMT7	1.08656	4.31243e-93	3.97833e-92
CD9	1.32835	4.33106e-93	3.99421e-92
FNBP4	0.344873	6.5867e-93	6.0685e-92
INF2	2.52658	6.8768e-93	6.33371e-92
EZH2	1.35491	1.19615e-92	1.09989e-91
AKNA	1.08402	1.61929e-92	1.48803e-91
C12orf55	0.460066	1.76972e-92	1.62573e-91
SPG7	0.606675	1.77946e-92	1.63415e-91
NID1	2.75032	3.01698e-92	2.76882e-91
PARD6B	1.5628	3.33717e-92	3.06069e-91
RIMS2	3.38002	4.61903e-92	4.23224e-91
RCN1	0.351264	4.77427e-92	4.37307e-91
EHF	4.61068	6.99035e-92	6.39466e-91
NKX6-1	4.97408	8.62555e-92	7.88796e-91
EBF4	1.9782	8.965e-92	8.19574e-91
CCDC113	1.50297	1.13062e-91	1.03327e-90
PIK3R5	2.84593	1.64432e-91	1.50129e-90
FBXL20	0.43076	2.01788e-91	1.83999e-90
LINC00937	1.3345	2.05774e-91	1.87573e-90
ORC4	0.610173	3.07214e-91	2.7977e-90
DAB1	0.399257	4.09663e-91	3.72708e-90
LINC00886	1.41192	4.25575e-91	3.8706e-90
MYO7A	3.42982	6.13082e-91	5.56704e-90
ADAMTS3	1.7884	8.52838e-91	7.73422e-90
IRAK3	2.75224	1.03498e-90	9.37705e-90
LSM14A	0.304186	1.54097e-90	1.39435e-89
UBE2E3	0.419483	2.34204e-90	2.1165e-89
EFCAB10	1.71538	4.55717e-90	4.11306e-89
MARK3	0.202878	7.61081e-90	6.86038e-89
RP11-138I17.1	3.73343	8.43805e-90	7.60122e-89
TRPC7	6.36077	9.78467e-90	8.81149e-89
GRIK1	1.90434	1.06867e-89	9.62076e-89
SLCO5A1	1.29354	1.48727e-89	1.33807e-88
WDR90	1.40549	1.67437e-89	1.50592e-88
KAT6A	0.401091	2.07684e-89	1.86495e-88
JADE3	2.34035	2.38673e-89	2.14254e-88
PRKX	0.879178	3.47103e-89	3.11098e-88
SND1	0.234175	3.8165e-89	3.41952e-88
IQCD	1.47409	4.32107e-89	3.87039e-88
OFD1	0.617784	5.58116e-89	4.99589e-88
WDFY3	0.128105	7.98657e-89	7.14681e-88
GOLGA8A	0.438226	1.17257e-88	1.04862e-87
USP24	0.505606	1.42415e-88	1.2732e-87
C17orf72	2.66489	1.86274e-88	1.66478e-87
UBE2R2	0.422639	3.09675e-88	2.76415e-87
HOTAIR	2.80169	5.41056e-88	4.8222e-87
MRPL42	1.14641	8.02752e-88	7.14734e-87
LRRK2	1.01277	8.87099e-88	7.89585e-87
AKAP14	3.60588	1.26457e-87	1.12485e-86
FAM101A	0.662499	1.63724e-87	1.45498e-86
EML5	0.72724	2.24912e-87	1.99812e-86
RP11-123K19.1	8.26864	2.88069e-87	2.5584e-86
HK2	1.32435	3.61872e-87	3.21286e-86
RP11-95I16.2	4.47093	5.41899e-87	4.8052e-86
GAP43	0.761577	5.84023e-87	5.1771e-86
NUP160	0.590182	6.95932e-87	6.16527e-86
NCOR1	0.214603	1.09242e-86	9.66565e-86
SLC39A10	0.704822	1.28381e-86	1.13555e-85
IPO9	0.613317	1.76096e-86	1.55663e-85
PPP4R2	0.689133	3.08944e-86	2.72502e-85
IFT46	0.968885	3.39971e-86	2.99775e-85
PCBP2	0.451148	4.38967e-86	3.86706e-85
XPO1	0.275788	4.40253e-86	3.87718e-85
RP11-399K21.11	0.618354	6.88533e-86	6.06183e-85
LRRC43	1.99159	7.615e-86	6.70006e-85
SEC24B	0.398373	9.97849e-86	8.77414e-85
USP10	0.608255	1.31491e-85	1.15549e-84
ARGLU1	0.239639	2.11772e-85	1.85866e-84
DNAJB6	0.617885	4.71475e-85	4.1316e-84
SCAF4	0.793459	8.82184e-85	7.71163e-84
TNK2	1.15385	1.2724e-84	1.11124e-83
RGS7	0.705986	1.5865e-84	1.3847e-83
SLC37A3	1.11307	1.63104e-84	1.42248e-83
TFCP2	0.357507	1.63129e-84	1.42248e-83
SPTB	4.11854	1.83731e-84	1.60164e-83
SPPL3	0.324317	1.90329e-84	1.65865e-83
SEC14L1	0.753414	2.98058e-84	2.59508e-83
GADD45G	2.26325	3.06879e-84	2.67105e-83
MYCBP2	0.196235	3.80849e-84	3.31386e-83
MIR181A2HG	1.23354	4.68427e-84	4.07215e-83
LINC01091	3.45029	6.3239e-84	5.49247e-83
STK10	2.19268	1.22601e-83	1.06352e-82
KIFC2	1.28477	4.03241e-83	3.48623e-82
RASL10A	4.17189	4.09469e-83	3.53899e-82
BDP1	0.473826	4.10985e-83	3.55101e-82
TAX1BP1	0.386074	4.54267e-83	3.92259e-82
SLC24A3	0.949811	5.55331e-83	4.79235e-82
LRP8	2.20839	6.325e-83	5.45332e-82
STEAP1B	1.837	6.72349e-83	5.79459e-82
MID2	1.89583	6.72491e-83	5.79459e-82
RP11-507B12.1	3.70665	7.90943e-83	6.80903e-82
TMEM232	0.375419	1.0632e-82	9.14725e-82
LRRC23	0.78791	1.28485e-82	1.10475e-81
EEF2	1.26738	1.51449e-82	1.30141e-81
RP11-753H16.3	4.31869	1.54089e-82	1.3237e-81
SLC41A3	1.69724	2.09133e-82	1.79546e-81
PKNOX1	0.768201	3.08903e-82	2.65122e-81
MYO5B	1.69943	3.35313e-82	2.87701e-81
PRDM6	2.75559	3.40953e-82	2.92452e-81
PAX7	3.5063	3.42418e-82	2.93619e-81
BRAF	0.156352	3.51285e-82	3.01132e-81
KCNMA1	0.151804	4.38589e-82	3.75744e-81
KLHDC4	1.1914	5.89179e-82	5.04147e-81
CXADR	2.63864	5.90377e-82	5.05019e-81
TOP1	0.388375	7.51018e-82	6.4166e-81
DIRAS2	4.39294	7.88252e-82	6.73269e-81
CHD1	0.360623	1.38649e-81	1.18317e-80
IQCE	0.70089	1.56584e-81	1.33582e-80
TEX26	1.37203	3.02891e-81	2.58163e-80
TEKT3	3.80079	6.49524e-81	5.52778e-80
IVNS1ABP	1.52539	7.3481e-81	6.24985e-80
PLEKHG4B	1.81534	7.78901e-81	6.62288e-80
AC008074.3	2.79265	1.40242e-80	1.19031e-79
AGPAT5	0.750005	1.95147e-80	1.65533e-79
FBXO32	0.810075	2.7835e-80	2.35968e-79
LINC00159	1.87238	3.3994e-80	2.88095e-79
SIPA1L2	0.973577	4.4334e-80	3.75501e-79
KTN1	0.340433	4.91267e-80	4.1597e-79
FCHO2	0.610095	5.55071e-80	4.69714e-79
NPHP1	0.572641	8.94781e-80	7.55605e-79
DAGLA	2.15992	9.93055e-80	8.38093e-79
PTK7	1.20953	1.04554e-79	8.8186e-79
ST6GALNAC2	1.27117	1.19748e-79	1.00972e-78
TTLL11	0.895918	2.27629e-79	1.91538e-78
ENOX1	0.487914	3.07717e-79	2.58544e-78
CLCF1	1.6729	1.05875e-78	8.86937e-78
MAP2K1	0.892533	2.39904e-78	2.00676e-77
HOPX	4.13874	4.08105e-78	3.41171e-77
HEATR2	1.1312	4.45839e-78	3.72496e-77
OOEP	1.51826	4.88308e-78	4.07618e-77
TMEM231	1.0478	5.56677e-78	4.6428e-77
CORO2B	0.658136	5.69513e-78	4.74846e-77
RP11-556E13.1	2.01794	6.7643e-78	5.63824e-77
PVRL2	1.01057	3.25472e-77	2.70495e-76
ATF6	0.425518	3.39606e-77	2.82159e-76
CYR61	1.95793	6.86715e-77	5.7005e-76
ARID4B	0.166574	8.35246e-77	6.92941e-76
CCDC13	1.41875	1.57117e-76	1.3012e-75
MYLK3	2.29831	1.88817e-76	1.56327e-75
LPP	0.212589	3.64281e-76	3.00896e-75
IFNGR2	0.930634	6.9456e-76	5.7287e-75
LRP4-AS1	3.1658	9.8573e-76	8.11845e-75
SLC6A9	2.37842	1.10918e-75	9.12988e-75
SOX11	1.97124	1.16784e-75	9.60992e-75
FAM3C	1.03697	1.36977e-75	1.1265e-74
KLHDC10	0.534643	1.53323e-75	1.2602e-74
PTPRZ1	0.15227	1.67757e-75	1.37844e-74
RPL37A	1.29822	1.74357e-75	1.43225e-74
FLI1	2.28387	2.87452e-75	2.35717e-74
RAP1B	0.38923	3.33449e-75	2.73277e-74
ZNF148	0.475234	3.89286e-75	3.18947e-74
LINC00152	1.76224	4.49783e-75	3.68406e-74
SLCO2B1	2.11204	5.9754e-75	4.89007e-74
CCDC170	0.723034	7.64575e-75	6.25161e-74
GKAP1	0.637626	9.54554e-75	7.80048e-74
CHSY3	1.75791	9.70543e-75	7.92885e-74
SPTAN1	0.360449	1.10049e-74	8.9853e-74
SYNE1	0.196135	1.10957e-74	9.0568e-74
CHEK2	3.20771	1.77185e-74	1.4446e-73
GNG2	2.7904	1.85113e-74	1.5088e-73
DISC1	1.6832	2.28978e-74	1.86579e-73
SRPK1	1.17483	2.37759e-74	1.93679e-73
GIGYF2	0.218359	2.50389e-74	2.03908e-73
AHCTF1	0.593737	4.12643e-74	3.35369e-73
WDR63	0.672934	8.84493e-74	7.17622e-73
ANKUB1	0.798293	9.3157e-74	7.55601e-73
KIAA0922	1.09924	9.72102e-74	7.88251e-73
VRK2	1.58943	1.74041e-73	1.40963e-72
AGRN	1.71174	1.83711e-73	1.48754e-72
ACVR1B	1.14879	2.60743e-73	2.10706e-72
HUNK	3.70233	2.92686e-73	2.36451e-72
TBC1D19	0.413016	2.93737e-73	2.37166e-72
GLMN	0.82613	3.68205e-73	2.97037e-72
DUSP10	2.89692	3.82976e-73	3.08865e-72
SEMA5B	5.15117	5.46806e-73	4.40617e-72
WDR43	0.758948	5.78279e-73	4.65845e-72
CACNA2D1	0.751169	6.60751e-73	5.3198e-72
PPP1R16A	0.913805	7.137e-73	5.74446e-72
CCDC148	0.620718	8.62824e-73	6.9408e-72
LUZP1	0.597281	9.88267e-73	7.94313e-72
RIMS1	1.34779	1.28125e-72	1.0295e-71
SLC11A1	2.83732	2.04936e-72	1.64436e-71
ARMC3	0.26317	2.15826e-72	1.73125e-71
KIAA0368	0.456677	2.28289e-72	1.8307e-71
REEP1	1.2358	2.88914e-72	2.31491e-71
STX3	2.80175	7.62277e-72	6.09219e-71
TTC9	3.13598	7.81949e-72	6.24766e-71
SLC39A14	0.805447	9.16033e-72	7.31691e-71
RTN4RL1	4.69344	9.22887e-72	7.36957e-71
RALGAPA1	0.16293	1.10428e-71	8.81554e-71
STOX1	0.6583	1.39244e-71	1.11066e-70
PRR4	0.410019	1.75304e-71	1.39711e-70
NUP62CL	2.95186	1.93905e-71	1.54491e-70
EML1	0.760642	3.15463e-71	2.51059e-70
TEX41	2.69032	6.41737e-71	5.09864e-70
SPIN1	0.227558	1.25095e-70	9.92219e-70
IFT172	0.627086	1.33744e-70	1.05993e-69
MEG8	1.41385	1.90456e-70	1.50811e-69
TSPAN5	0.324857	1.9196e-70	1.51959e-69
ARHGAP32	0.192348	1.96553e-70	1.55552e-69
B3GNT5	0.822743	2.02932e-70	1.60556e-69
RP11-742B18.1	2.51603	3.41023e-70	2.69509e-69
KDM2B	0.680846	3.64735e-70	2.88168e-69
KCNH1	0.619659	3.77002e-70	2.97777e-69
RPL29	1.4796	4.056e-70	3.20187e-69
SH3GL1	0.895329	4.89039e-70	3.85947e-69
NCKAP1L	3.32413	5.7653e-70	4.54741e-69
TANC1	0.177866	7.85165e-70	6.18959e-69
MYO16	1.76571	1.41964e-69	1.11726e-68
NEK11	0.18974	1.44775e-69	1.13907e-68
SGSM1	1.01556	2.06212e-69	1.62154e-68
CHCHD3	0.345257	2.06625e-69	1.62434e-68
IGSF3	2.02583	2.2504e-69	1.76813e-68
SCYL2	0.567193	2.3925e-69	1.87926e-68
PAX2	1.44516	2.77129e-69	2.17377e-68
ATF7IP2	0.635631	3.26618e-69	2.56125e-68
NEO1	0.267415	3.44888e-69	2.70377e-68
EPHA7	2.6842	3.9643e-69	3.10697e-68
STK24	0.413667	4.4122e-69	3.4561e-68
TTYH3	1.42936	5.19116e-69	4.06514e-68
PPP1R14C	1.03374	5.72895e-69	4.48504e-68
CDK13	0.159823	7.33196e-69	5.73683e-68
MMP17	5.378	7.38324e-69	5.77535e-68
AGPAT4	0.548891	9.59612e-69	7.50011e-68
CEP41	1.33604	9.83363e-69	7.68362e-68
TSNAXIP1	1.40177	1.26114e-68	9.84592e-68
ATP5G2	0.815349	1.35164e-68	1.05496e-67
AXIN1	1.61128	1.5705e-68	1.2251e-67
MPP7	2.12434	1.5856e-68	1.23654e-67
AGAP3	0.974703	2.21609e-68	1.72681e-67
RP11-486A14.2	1.4867	2.84711e-68	2.21546e-67
EBF3	4.10596	5.03736e-68	3.91335e-67
KATNBL1	0.531782	7.09502e-68	5.50733e-67
HIPK3	0.175952	1.45168e-67	1.12467e-66
SH2B3	1.55893	1.65336e-67	1.28022e-66
QSER1	0.618789	2.49107e-67	1.92677e-66
NPHP4	0.776524	3.77094e-67	2.91433e-66
SH3KBP1	1.09235	4.15673e-67	3.21073e-66
FGD4	0.454576	4.47396e-67	3.45482e-66
RP11-382A18.2	1.2719	6.28277e-67	4.85028e-66
R3HDM2	0.224502	7.69169e-67	5.93634e-66
LAMTOR5-AS1	1.5229	1.67628e-66	1.29022e-65
C1QL1	2.94739	1.8556e-66	1.42746e-65
ZNF3	1.11988	3.58559e-66	2.75157e-65
SMOC2	1.67086	3.95196e-66	3.0319e-65
SORT1	0.479726	4.09042e-66	3.13728e-65
PLEKHH1	1.06764	4.4896e-66	3.44251e-65
ATRX	0.147304	6.02329e-66	4.61476e-65
KDM5C	1.01316	6.12005e-66	4.68763e-65
ITGA5	2.34713	7.13474e-66	5.46187e-65
FAM129A	1.48758	8.96904e-66	6.85683e-65
BRD4	0.42685	1.00449e-65	7.67518e-65
CCDC176	0.654397	1.04482e-65	7.98116e-65
ADAMTS19	3.8808	1.07394e-65	8.20145e-65
LHFPL3	1.69299	1.23441e-65	9.42434e-65
XRN2	0.51897	1.44778e-65	1.10474e-64
LIMS2	2.4543	1.48568e-65	1.13336e-64
BCLAF1	0.278735	1.78672e-65	1.36228e-64
PXN	0.798371	1.98484e-65	1.51211e-64
CPM	2.604	2.03326e-65	1.54816e-64
TSPAN2	1.58455	2.23561e-65	1.70132e-64
RSRC2	0.517193	3.42332e-65	2.60169e-64
CACNB4	0.401274	3.63558e-65	2.76152e-64
DENR	0.71705	4.53998e-65	3.44479e-64
UCK2	1.52348	5.42915e-65	4.11506e-64
MKLN1	0.124589	5.50027e-65	4.16785e-64
LARP4B	0.343794	5.58472e-65	4.23071e-64
ARHGEF2	1.81456	6.49499e-65	4.91898e-64
RP11-119D9.1	2.59636	6.72042e-65	5.08834e-64
FENDRR	6.99731	9.06453e-65	6.86134e-64
KIAA1549	0.847309	9.83589e-65	7.44324e-64
RP11-302B13.5	1.26638	1.00259e-64	7.58503e-64
ACSL4	0.555125	1.00982e-64	7.63764e-64
LIPA	0.849293	1.07924e-64	8.16053e-64
SCN9A	2.29391	1.23594e-64	9.34288e-64
COBLL1	1.65638	1.66812e-64	1.25931e-63
ERICH1-AS1	4.82122	1.71101e-64	1.29134e-63
SAMD5	1.94512	2.15902e-64	1.62774e-63
ZMYM2	0.148196	2.72075e-64	2.05015e-63
TBCD	0.65256	4.3293e-64	3.25876e-63
USP45	0.829592	4.54453e-64	3.41986e-63
CERS5	0.606246	1.29936e-63	9.74695e-63
LRRC71	3.75896	1.53646e-63	1.15225e-62
CAPSL	1.90003	1.85866e-63	1.3935e-62
ZDHHC20	0.62404	2.05498e-63	1.53947e-62
CEP95	0.477291	2.66427e-63	1.99381e-62
ATP11A	0.815482	2.84031e-63	2.12498e-62
PLEKHA2	0.771352	3.1374e-63	2.34602e-62
MDM1	0.746505	5.32657e-63	3.97354e-62
PAK2	0.600832	8.6225e-63	6.42549e-62
ERI1	1.02892	8.70245e-63	6.48337e-62
MCF2L	3.25692	9.37325e-63	6.97945e-62
HECW2	0.185969	1.1209e-62	8.33981e-62
TBC1D12	0.70975	1.49431e-62	1.11122e-61
PPP1R32	2.19214	1.6399e-62	1.21917e-61
CAAP1	0.863589	1.90967e-62	1.41899e-61
AKAP6	0.120161	2.60534e-62	1.93489e-61
MAPK4	0.224338	3.04381e-62	2.25934e-61
GLS	0.406429	3.08192e-62	2.28703e-61
CXorf30	0.680539	3.11406e-62	2.31027e-61
GATA6	6.65592	5.13955e-62	3.80797e-61
TCF3	1.4888	5.22372e-62	3.86932e-61
AES	1.39988	1.44079e-61	1.06472e-60
ZCCHC7	0.175851	1.64927e-61	1.21847e-60
MORC3	0.657546	1.84962e-61	1.36577e-60
E2F3	0.746812	2.38929e-61	1.76242e-60
PAPD7	0.68145	2.49357e-61	1.83887e-60
FAM83H-AS1	3.59663	2.66394e-61	1.964e-60
ILF3	0.665674	3.26316e-61	2.40452e-60
SH3RF1	0.525142	3.86099e-61	2.84357e-60
MCU	0.497985	4.52335e-61	3.32966e-60
ELF1	0.375525	5.44358e-61	4.006e-60
BTBD11	1.16972	7.74525e-61	5.69391e-60
STRN3	0.19603	9.36179e-61	6.87874e-60
NCEH1	1.11548	1.16031e-60	8.52116e-60
MTDH	0.318899	1.3648e-60	1.00177e-59
COL9A1	4.00816	1.58638e-60	1.16381e-59
KMT2A	0.312564	1.95536e-60	1.43376e-59
C18orf25	0.747823	2.71312e-60	1.98785e-59
CCDC135	1.18968	3.89655e-60	2.84976e-59
ADIPOR2	0.640965	3.92072e-60	2.8667e-59
MAPKAPK5	0.916789	4.1449e-60	3.02983e-59
SOGA1	0.85015	4.72122e-60	3.45022e-59
RASSF3	2.02942	5.41556e-60	3.95559e-59
FAM81B	0.792478	5.58967e-60	4.08066e-59
2021-09-09	0.694953	6.45339e-60	4.70757e-59
XPO5	1.45131	7.11493e-60	5.18748e-59
LPHN1	1.23165	7.27512e-60	5.3029e-59
IBTK	0.476027	8.32223e-60	6.06148e-59
CBFA2T2	0.229272	8.66612e-60	6.30546e-59
MLXIPL	3.75212	8.88014e-60	6.45953e-59
PALD1	1.20538	8.88969e-60	6.46481e-59
ABLIM2	1.30261	9.63444e-60	7.00282e-59
CHN2	0.466276	1.85881e-59	1.34901e-58
LAPTM4B	0.895079	2.26248e-59	1.63986e-58
SPIDR	0.148655	4.26283e-59	3.08578e-58
KRAS	1.01482	5.09759e-59	3.68911e-58
TUBB8	4.46136	5.57133e-59	4.0299e-58
COBL	0.359984	9.29812e-59	6.72045e-58
ARHGEF6	0.745585	1.35045e-58	9.74582e-58
ZNF721	0.241931	1.85104e-58	1.33516e-57
AC091878.1	3.96224	2.18139e-58	1.57264e-57
LITAF	0.939495	4.88553e-58	3.51233e-57
TPM1	0.649311	5.81493e-58	4.17626e-57
ZNF592	0.737093	6.66269e-58	4.7839e-57
HTRA1	0.8379	6.79362e-58	4.87668e-57
CTD-2643K12.2	3.5669	9.43297e-58	6.76443e-57
SPATS2	0.44618	1.10957e-57	7.95274e-57
CLIC4	0.16974	1.18821e-57	8.51424e-57
PAPOLA	0.442617	1.40288e-57	1.00449e-56
KIAA1456	2.36413	1.45015e-57	1.03807e-56
ABI2	0.225898	1.67226e-57	1.19646e-56
TENM1	1.60369	2.12623e-57	1.51896e-56
SHROOM4	2.733	2.83731e-57	2.02441e-56
NUMB	0.320292	2.99973e-57	2.13975e-56
RP11-253M7.1	2.17382	3.64662e-57	2.59726e-56
IGFBP7-AS1	2.29416	7.17181e-57	5.10036e-56
ERBB2	0.864675	1.31774e-56	9.35727e-56
GLIS1	1.14755	1.47387e-56	1.04633e-55
ITCH	0.329405	1.53832e-56	1.09181e-55
AGAP8	0.384975	1.55625e-56	1.10426e-55
ERRFI1	1.567	1.74499e-56	1.23756e-55
DYNLL1	0.712581	1.77327e-56	1.25668e-55
POLR3B	0.898378	3.10013e-56	2.19206e-55
KCNJ16	1.11517	9.91344e-56	6.98525e-55
AATK	2.47329	1.39599e-55	9.82913e-55
TAB2	0.263955	2.05835e-55	1.44713e-54
CHCHD6	0.762755	2.45213e-55	1.72312e-54
LCA5	0.735572	5.69107e-55	3.98825e-54
TEX9	0.256959	5.84981e-55	4.09747e-54
SCML4	5.54959	6.56007e-55	4.59043e-54
HSP90AB1	0.904948	6.95167e-55	4.86205e-54
C7orf57	1.10844	1.22756e-54	8.57927e-54
REV1	0.335215	1.23166e-54	8.6058e-54
UBXN11	0.973895	1.28058e-54	8.94543e-54
RP11-341G23.4	4.32735	1.50678e-54	1.05229e-53
AP000473.6	2.8787	1.70991e-54	1.19386e-53
NWD1	0.572421	1.77959e-54	1.2419e-53
IL1RAP	0.806811	2.08455e-54	1.45436e-53
PROM1	2.90568	2.11799e-54	1.47733e-53
CCAR1	0.448709	2.43413e-54	1.69701e-53
AK8	0.632823	2.80637e-54	1.95555e-53
KIAA1683	0.938901	3.19277e-54	2.22426e-53
EMP2	1.38764	4.43555e-54	3.08626e-53
FAM157B	2.32839	5.33963e-54	3.71259e-53
ENAH	0.202945	5.55576e-54	3.86097e-53
TFCP2L1	5.44803	6.74788e-54	4.68598e-53
MAPKAP1	0.306897	7.50023e-54	5.20589e-53
CBL	0.790024	1.16829e-53	8.09914e-53
IPCEF1	1.06155	1.97084e-53	1.36328e-52
KIF19	3.97734	1.99347e-53	1.3786e-52
E2F5	1.10009	2.02593e-53	1.4007e-52
WDR91	1.20894	2.51062e-53	1.73455e-52
PHKA2	0.852051	3.14137e-53	2.16873e-52
EVI5	0.0807846	3.63264e-53	2.50729e-52
RP11-122M14.1	2.66057	4.00977e-53	2.76691e-52
SMG1	0.425988	4.0386e-53	2.78612e-52
RASGRP3	2.10649	4.20005e-53	2.8968e-52
KLHL6	3.47248	4.26638e-53	2.94183e-52
UBP1	0.617771	4.58406e-53	3.15858e-52
C15orf26	1.34489	5.16037e-53	3.55395e-52
PHC1	0.744725	5.96761e-53	4.10889e-52
SNX4	0.536048	7.92241e-53	5.45219e-52
RCAN3	3.01661	8.74728e-53	6.0184e-52
ARHGEF26	0.326908	1.13026e-52	7.7709e-52
ZNF516	0.317442	1.5115e-52	1.03845e-51
RP11-150C16.1	1.21225	1.64856e-52	1.13206e-51
GLCE	1.18131	1.73719e-52	1.19264e-51
ALMS1	0.325139	1.93705e-52	1.3292e-51
TRAF5	1.41428	3.64783e-52	2.49951e-51
SPAG8	0.82094	3.68634e-52	2.52528e-51
RSPO4	1.48244	4.59896e-52	3.14666e-51
RIMKLA	2.57708	4.60851e-52	3.15243e-51
CPEB2-AS1	0.975239	5.15786e-52	3.52651e-51
ARSD	1.33974	6.19543e-52	4.23387e-51
WDR93	0.902874	1.19325e-51	8.14077e-51
LMF1	1.09769	1.35462e-51	9.23949e-51
FAS	0.911307	1.39386e-51	9.50483e-51
RP1-78O14.1	1.91637	1.50634e-51	1.02694e-50
CTD-2535L24.2	1.40036	1.61228e-51	1.09889e-50
PTMS	1.38182	1.63699e-51	1.11547e-50
WDR11	0.462669	1.69021e-51	1.1509e-50
GNG7	0.576383	1.78733e-51	1.21674e-50
C2orf62	1.18939	1.94517e-51	1.32356e-50
NFYB	1.2646	2.28373e-51	1.55318e-50
MAP3K8	1.01313	2.59309e-51	1.76273e-50
ETV5	1.93244	2.64988e-51	1.8009e-50
DHX15	0.491212	2.83573e-51	1.92675e-50
MCM3AP	0.735649	2.91067e-51	1.97672e-50
CTD-2231H16.1	1.82674	4.09341e-51	2.77795e-50
RBP1	2.55684	5.22454e-51	3.54303e-50
UIMC1	0.458743	6.24244e-51	4.23232e-50
RPS24	1.32259	6.37416e-51	4.32059e-50
ELFN1	6.31657	7.39349e-51	5.00792e-50
OSCP1	1.09326	1.01891e-50	6.89819e-50
RP11-514P8.6	0.336677	1.28538e-50	8.6919e-50
KIF9-AS1	0.435635	1.44894e-50	9.79322e-50
FAM179B	0.398886	1.51626e-50	1.02433e-49
ZFX	0.486647	1.80979e-50	1.22234e-49
TPM4	0.783956	1.92735e-50	1.30081e-49
TMEM181	0.925125	2.60794e-50	1.75932e-49
UACA	0.526937	2.65898e-50	1.79332e-49
RPS6	1.33729	2.98186e-50	2.00822e-49
NCOA3	0.454328	3.2844e-50	2.21145e-49
GALNT3	0.492473	3.80752e-50	2.56246e-49
GNB4	1.05273	4.4268e-50	2.97852e-49
ZMYND10	1.32483	5.78226e-50	3.88592e-49
SCIN	1.85054	7.33093e-50	4.92202e-49
ANK2	0.137745	7.68901e-50	5.15999e-49
SLC35F4	2.20506	9.28478e-50	6.22205e-49
SUMF1	0.216414	9.33939e-50	6.25717e-49
KCNQ1	1.72477	1.63206e-49	1.09215e-48
GXYLT2	0.759655	1.81171e-49	1.2118e-48
CHD5	5.5634	1.99509e-49	1.33414e-48
STOX2	0.380005	2.45209e-49	1.63936e-48
TRRAP	0.561025	2.66905e-49	1.78314e-48
NUP107	0.68149	3.38815e-49	2.26196e-48
RHOBTB3	0.342482	3.47695e-49	2.32069e-48
VKORC1L1	0.660373	3.60217e-49	2.40314e-48
PRKAR1B	1.11956	5.97424e-49	3.98282e-48
SBNO1	0.579696	6.23788e-49	4.15761e-48
GPBP1	0.177296	7.89039e-49	5.25408e-48
MT-CO2	0.782651	1.03306e-48	6.86929e-48
LRRTM4	2.22067	1.39189e-48	9.24228e-48
HSP90B1	0.725497	1.42963e-48	9.48847e-48
MPP3	2.4905	1.47166e-48	9.76515e-48
C1orf204	1.98964	1.58432e-48	1.05102e-47
TSHZ3	0.501028	2.34439e-48	1.55379e-47
POM121	0.506595	2.69606e-48	1.78645e-47
XPOT	0.958501	2.73503e-48	1.81142e-47
SIDT2	1.29467	3.30706e-48	2.18824e-47
SPA17	1.12531	3.94213e-48	2.60662e-47
2021-03-01	0.720051	4.43662e-48	2.93222e-47
TRIM44	0.247202	5.56758e-48	3.67369e-47
ALPK3	2.26911	6.33409e-48	4.1785e-47
HIATL2	0.397931	6.86868e-48	4.52904e-47
RGS1	2.99336	7.75394e-48	5.11039e-47
KIAA1257	2.49865	9.56541e-48	6.29695e-47
CAB39	0.496958	1.06722e-47	7.02392e-47
PDK1	1.40915	1.2289e-47	8.08611e-47
ITGB1	0.644598	1.50922e-47	9.9168e-47
DGKZ	1.15227	1.74002e-47	1.14255e-46
WNT9A	2.57222	1.79651e-47	1.17909e-46
SESN3	0.288014	2.15351e-47	1.41242e-46
TTC17	0.157319	2.49732e-47	1.63753e-46
CRK	0.789798	2.69271e-47	1.76483e-46
USP3	0.455271	2.8189e-47	1.84626e-46
PAFAH1B1	0.156523	4.11164e-47	2.69046e-46
POC1B	0.565606	4.79153e-47	3.13463e-46
SAFB	0.645894	6.49688e-47	4.24537e-46
CTD-2091N23.1	3.05244	6.53627e-47	4.27012e-46
UBAC2	0.364643	6.95339e-47	4.54158e-46
FUS	0.295502	7.09838e-47	4.63414e-46
CCDC11	1.25539	7.20609e-47	4.70338e-46
MLEC	0.81508	8.60326e-47	5.61401e-46
ADNP	0.23427	1.02473e-46	6.68219e-46
SFPQ	0.133768	1.35923e-46	8.84716e-46
CHD2	0.0774368	1.66391e-46	1.08278e-45
C14orf39	4.06025	2.0082e-46	1.30623e-45
ATPAF2	1.08813	2.11214e-46	1.3732e-45
B4GALT5	0.347144	2.69997e-46	1.75458e-45
ECT2L	1.10089	2.72262e-46	1.76889e-45
KIAA0825	0.296975	2.97377e-46	1.93162e-45
COL12A1	3.2666	3.39102e-46	2.20214e-45
CCNL2	0.603329	3.6685e-46	2.3818e-45
CTD-2337A12.1	0.644323	3.86814e-46	2.51083e-45
FAM216B	3.83698	5.09768e-46	3.30591e-45
PAPD5	0.682597	5.23053e-46	3.39129e-45
SLC44A1	0.229961	7.66786e-46	4.96702e-45
MSANTD2	0.611102	9.50081e-46	6.15154e-45
KCNMB1	3.60789	9.70657e-46	6.28333e-45
EXD3	0.582971	9.89922e-46	6.40511e-45
TTC21A	0.795045	1.01991e-45	6.59765e-45
XXbac-BCX196D17.5	5.49026	1.02803e-45	6.64713e-45
ANKRD42	0.66955	1.21495e-45	7.85034e-45
NTF3	3.11304	1.46623e-45	9.46534e-45
PPP6R3	0.108613	1.4687e-45	9.47915e-45
ANKRD30BL	1.07683	1.55532e-45	1.00359e-44
BRF1	0.956255	1.66519e-45	1.07424e-44
LINC00617	7.05065	1.96594e-45	1.26797e-44
STON1-GTF2A1L	3.18765	2.32604e-45	1.49955e-44
CTD-3179P9.1	2.1715	2.81742e-45	1.81426e-44
BAIAP2L1	1.32908	3.27213e-45	2.10564e-44
CD2AP	0.58261	3.59086e-45	2.31022e-44
ZMYM4	0.21305	3.86089e-45	2.48225e-44
C1orf95	1.75363	4.37942e-45	2.81371e-44
EIF4B	0.622188	4.87189e-45	3.1287e-44
RSPH4A	1.45199	5.4598e-45	3.50466e-44
PTH1R	3.05548	5.87615e-45	3.76936e-44
TBX5	7.13187	6.63711e-45	4.25556e-44
GALNT16	1.06118	7.16144e-45	4.58863e-44
FBXL13	0.434014	8.10522e-45	5.19218e-44
SLTM	0.404787	8.57039e-45	5.48892e-44
NEURL1B	1.54231	9.36936e-45	5.99927e-44
PLXNC1	0.691123	1.26494e-44	8.09036e-44
GABRG3	2.48237	1.99007e-44	1.27167e-43
IGSF9B	0.800022	2.0279e-44	1.29555e-43
HUWE1	0.241888	2.09497e-44	1.3381e-43
DHX30	0.643897	2.21547e-44	1.41475e-43
PPP2R3B	1.0924	2.28911e-44	1.46111e-43
PEBP4	1.15651	2.5356e-44	1.61808e-43
KCNA1	8.59687	2.97168e-44	1.89465e-43
AC016995.3	2.27955	3.28768e-44	2.09471e-43
CDH8	3.12533	3.67983e-44	2.34352e-43
C11orf30	0.554374	4.38805e-44	2.79329e-43
POU2F1	0.107415	4.65635e-44	2.96275e-43
SMCHD1	0.255635	5.51667e-44	3.50858e-43
MXRA7	0.790465	5.64128e-44	3.58703e-43
TOP2B	0.348042	6.04853e-44	3.84426e-43
WTIP	3.38015	6.43745e-44	4.09052e-43
ZNF487	0.401472	7.50251e-44	4.76302e-43
OLR1	1.73732	8.22423e-44	5.22004e-43
DUSP16	0.417051	8.77119e-44	5.56596e-43
VASH1	1.83803	9.43633e-44	5.98535e-43
LRMP	1.5414	9.48272e-44	6.01343e-43
RP11-168O10.6	6.73934	1.14998e-43	7.28769e-43
SYNJ2	1.42121	1.20404e-43	7.62858e-43
ADAM15	1.49582	1.27683e-43	8.08608e-43
CFH	3.59944	1.34012e-43	8.48505e-43
RPL36	1.71321	1.5732e-43	9.95632e-43
C20orf96	1.04217	1.62731e-43	1.02965e-42
PKIG	0.509513	1.72681e-43	1.09187e-42
CMTM4	0.433973	1.74304e-43	1.10189e-42
UBXN7	0.567351	1.83786e-43	1.16158e-42
SUDS3	0.634103	1.95217e-43	1.23354e-42
CAPG	2.59354	2.19512e-43	1.38675e-42
RSPH3	0.774239	2.45438e-43	1.54985e-42
WSCD1	2.23202	2.93142e-43	1.85067e-42
ASIC1	2.28077	2.93719e-43	1.8539e-42
LINC00578	1.8	3.05775e-43	1.92913e-42
BCL2L11	1.79161	5.01428e-43	3.15438e-42
CSAD	0.490426	5.13408e-43	3.22902e-42
MAP3K1	0.846085	6.1299e-43	3.85448e-42
CHODL	1.08714	6.69233e-43	4.20533e-42
MAP3K9	1.69738	6.73555e-43	4.23156e-42
ASB18	5.03415	6.89739e-43	4.33227e-42
BCL11B	4.23033	7.01857e-43	4.4074e-42
CALY	5.46242	8.5639e-43	5.37306e-42
RSPH10B2	3.46291	9.14063e-43	5.73363e-42
GPRIN3	1.28551	1.03619e-42	6.49681e-42
NDRG1	0.791932	1.24917e-42	7.82351e-42
NID2	2.184	1.55901e-42	9.75972e-42
MAP3K4	0.505615	1.57624e-42	9.86544e-42
SMEK2	0.327578	1.72344e-42	1.07806e-41
RNF43	2.36422	1.81734e-42	1.13644e-41
MECP2	0.356544	1.87032e-42	1.16931e-41
ARL6	0.722588	3.20129e-42	1.9957e-41
RPLP0	1.2587	3.37929e-42	2.10574e-41
MT-CO3	0.572044	3.72212e-42	2.31784e-41
RP11-530C5.1	1.1732	3.88952e-42	2.42155e-41
USP31	0.744511	3.93722e-42	2.45071e-41
PSTPIP2	2.48014	4.11657e-42	2.56178e-41
CLUAP1	0.614293	5.69487e-42	3.53776e-41
GABPB1	0.777837	6.18416e-42	3.83919e-41
TBC1D22B	0.871362	6.2599e-42	3.88366e-41
AC018359.1	2.89966	8.20996e-42	5.08792e-41
DYNC2LI1	0.386026	1.03181e-41	6.38741e-41
PLA2R1	0.74985	1.31319e-41	8.12394e-41
AC002064.5	1.48976	1.37691e-41	8.51442e-41
TDG	0.85365	1.54398e-41	9.54548e-41
CPSF4	1.06978	1.57408e-41	9.72731e-41
MPRIP	0.455301	1.59624e-41	9.86213e-41
DOCK2	1.51991	1.81399e-41	1.12001e-40
RP11-544M22.13	3.64375	2.29453e-41	1.41578e-40
PRKRIP1	0.328559	2.43191e-41	1.49957e-40
FBXO11	0.162937	2.476e-41	1.52643e-40
ARL5A	0.501278	2.67602e-41	1.6483e-40
PIK3R1	0.26612	4.39427e-41	2.70431e-40
RP5-1101C3.1	2.5099	5.21092e-41	3.2062e-40
FLVCR2	1.2089	6.01505e-41	3.69936e-40
GTF2H2	0.968542	6.98731e-41	4.29545e-40
PTPRD	0.234195	7.38217e-41	4.53721e-40
DLX6-AS1	4.21612	7.85378e-41	4.82602e-40
KCNB1	0.842096	8.33289e-41	5.11932e-40
RPS4X	1.65335	8.75187e-41	5.37555e-40
SALL1	1.01877	1.29225e-40	7.92179e-40
SYT17	0.525326	1.38622e-40	8.49602e-40
ULK2	0.53082	1.40928e-40	8.63357e-40
GON4L	0.363149	1.73235e-40	1.06036e-39
SCML2	1.28722	2.56616e-40	1.56836e-39
ARX	6.46668	2.80751e-40	1.71513e-39
LRP2	5.24786	3.1237e-40	1.90747e-39
AC004014.3	3.33479	3.1332e-40	1.91286e-39
CLIC6	3.18115	3.29894e-40	2.01318e-39
FBXW8	0.560851	3.36629e-40	2.05384e-39
ITGAX	2.91421	3.69629e-40	2.25469e-39
ACVR1	0.650312	3.99641e-40	2.43723e-39
PIK3C2B	2.59882	4.39308e-40	2.67799e-39
DENND4C	0.285986	4.73008e-40	2.88218e-39
FAM69A	0.406016	5.97152e-40	3.63629e-39
FOSL2	0.818104	6.12229e-40	3.7265e-39
STAU1	0.423924	6.38198e-40	3.88373e-39
SREK1	0.249033	6.58722e-40	4.00777e-39
ALS2CR12	0.889504	6.99976e-40	4.25694e-39
TLK2	0.352539	7.39198e-40	4.4945e-39
PTEN	0.182651	8.11971e-40	4.93486e-39
B4GALNT3	3.34543	9.76117e-40	5.9274e-39
ZFPM1	1.17534	1.11796e-39	6.78582e-39
MID1	0.245021	1.51676e-39	9.19664e-39
GRB2	0.603624	1.78117e-39	1.07906e-38
DFNB31	0.539817	2.49305e-39	1.50774e-38
PLIN5	1.50106	2.49788e-39	1.51035e-38
RPE65	2.75876	2.80561e-39	1.69569e-38
SMCO4	1.26118	3.04733e-39	1.83982e-38
KCNH3	2.51243	3.1648e-39	1.90993e-38
TDP1	1.14493	3.19581e-39	1.92823e-38
SEC14L5	2.09434	3.23445e-39	1.95114e-38
C1orf86	1.29341	8.10495e-39	4.87053e-38
BCL9L	1.02784	8.77905e-39	5.2745e-38
C9orf24	1.8016	1.1271e-38	6.76305e-38
KIF5B	0.485826	1.14691e-38	6.87906e-38
KDM3A	0.446482	2.11381e-38	1.26516e-37
GSK3B	0.156214	2.34258e-38	1.40179e-37
TGIF1	1.13823	3.14367e-38	1.88037e-37
HNRNPC	0.0951876	3.26371e-38	1.95134e-37
GK	0.716585	3.34263e-38	1.99769e-37
RP3-467K16.2	2.22256	3.84732e-38	2.29785e-37
USP28	0.857455	5.51033e-38	3.28487e-37
ADAMTS18	5.22712	7.66675e-38	4.56461e-37
LMBR1L	0.891103	8.29334e-38	4.93664e-37
FHL1	0.51909	8.34292e-38	4.96511e-37
PLSCR1	0.55288	1.01751e-37	6.0484e-37
ARRDC3	0.628483	1.0176e-37	6.0484e-37
SLMAP	0.185896	1.07457e-37	6.383e-37
GFOD2	0.986548	1.08123e-37	6.4199e-37
PTPN11	0.503918	1.10277e-37	6.54504e-37
ZNF217	1.56319	1.13901e-37	6.75871e-37
BCR	0.644839	1.20617e-37	7.15423e-37
FARP2	0.561237	1.39763e-37	8.28638e-37
AP2A2	0.55854	1.47577e-37	8.74602e-37
CACNA1H	2.56449	1.7275e-37	1.02314e-36
KPNA4	0.449127	2.02683e-37	1.19992e-36
LRP2BP	0.284049	2.21103e-37	1.3087e-36
CCDC175	0.773321	2.67908e-37	1.58508e-36
UBE2E1	0.307884	2.84329e-37	1.68188e-36
RP11-234B24.2	3.93185	3.15581e-37	1.8648e-36
PTPN2	0.518435	3.19397e-37	1.88656e-36
RNF144B	1.38142	3.75833e-37	2.2176e-36
HDLBP	0.474383	3.84359e-37	2.26696e-36
RP11-351A11.1	0.955399	4.25515e-37	2.50709e-36
TLE2	2.70174	4.53768e-37	2.67244e-36
BEAN1	1.41558	5.63096e-37	3.31357e-36
KLRD1	1.8635	6.02789e-37	3.54567e-36
RP11-761N21.1	3.57258	6.06144e-37	3.56466e-36
LONRF3	3.6491	6.23361e-37	3.66516e-36
EXOC5	0.524251	6.82512e-37	4.00962e-36
DYNC1LI2	0.481028	7.74896e-37	4.55047e-36
RASGRP2	2.44708	1.11268e-36	6.52862e-36
KCNQ2	6.60855	1.30542e-36	7.65479e-36
ADD1	0.336606	1.39001e-36	8.14913e-36
ARMC8	0.367251	1.54409e-36	9.04867e-36
LYPLA1	1.10995	1.85539e-36	1.08707e-35
AJAP1	0.663754	2.31908e-36	1.35763e-35
HNRNPK	0.499264	2.86592e-36	1.67637e-35
GAS8	0.81099	2.99117e-36	1.74927e-35
SLC35F5	0.448359	3.09899e-36	1.81083e-35
DUSP18	0.978578	3.2238e-36	1.88298e-35
RP11-26J3.1	0.595467	3.5946e-36	2.09913e-35
ZFR	0.166671	3.6504e-36	2.13128e-35
IL13RA1	1.67751	3.77652e-36	2.20446e-35
FGF9	7.53803	5.30033e-36	3.0914e-35
CACUL1	0.403811	5.32407e-36	3.10461e-35
CCND1	3.37915	5.43417e-36	3.16686e-35
VSNL1	4.48553	6.51997e-36	3.7965e-35
ST6GAL2	4.38992	6.62023e-36	3.8541e-35
CD163	3.6761	6.69847e-36	3.89884e-35
UBA2	0.640384	7.49982e-36	4.36168e-35
NCKAP1	0.121039	8.95352e-36	5.20391e-35
MARK2	0.541639	9.51826e-36	5.53101e-35
TANC2	0.134124	1.03711e-35	6.02287e-35
AC005592.2	1.09708	1.15456e-35	6.69813e-35
SF3B3	0.672705	1.21769e-35	7.06144e-35
LMAN2L	0.876806	1.30208e-35	7.54913e-35
MED12L	0.156723	1.30232e-35	7.54913e-35
RAB27B	5.21835	1.39508e-35	8.08355e-35
LRP6	0.204863	1.46489e-35	8.48629e-35
DENND4A	0.0991979	1.50366e-35	8.70556e-35
RP11-431D12.1	4.94595	1.588e-35	9.19007e-35
ASTN2	0.12346	1.82773e-35	1.05688e-34
MAEL	2.73572	2.06654e-35	1.194e-34
CCT6A	1.01903	2.16601e-35	1.25096e-34
NOXA1	1.46907	2.43765e-35	1.40756e-34
ZNRF3	0.197824	2.55512e-35	1.47509e-34
NPIPB5	0.598223	3.48359e-35	2.00987e-34
MRE11A	0.677381	3.53998e-35	2.04199e-34
GPR173	0.462705	4.10298e-35	2.36483e-34
SORL1	0.338087	4.22808e-35	2.43643e-34
LINC00639	3.90697	4.37282e-35	2.51933e-34
CAMKK2	1.44967	4.41473e-35	2.54244e-34
STXBP3	0.517638	5.16524e-35	2.97164e-34
[truncated: 26,342 more rows]

## Sheet: EPN v.s. SE
Supplementary Data 8B. Differently expressed genes in malignant cells (EPN v.s. SE). Related to Fig. 5
gene	log2FC	Pvalue	Adj_pval
MT-ND4	7.71233	0	0
MT-CO2	7.99985	0	0
MT-CO1	7.73175	0	0
MT-CYB	7.4705	0	0
MT-ND2	7.62556	0	0
MT-ND3	7.06733	0	0
MT-ATP6	7.29185	0	0
MT-CO3	7.1176	0	0
MT-ND1	6.46039	0	0
MT-ND5	7.15747	0	0
AK1	6.46878	0	0
DYNLL1	6.16473	0	0
TUBB4B	5.86697	0	0
PCSK1N	6.33217	0	0
SPAG6	7.29685	0	0
FTH1	4.99311	0	0
C9orf117	6.49341	0	0
TTC6	7.71717	0	0
TUBA1A	4.2813	0	0
RPL41	5.66175	0	0
SRP14	5.03496	0	0
RPL10	5.41009	0	0
UBC	4.11647	0	0
CAPS	4.90676	0	0
C4orf22	4.73636	0	0
CETN2	6.55891	0	0
APOO	4.58454	0	0
PLTP	4.90765	0	0
C9orf24	7.62227	0	0
IGFBP7	4.45129	0	0
NLRP1	4.71718	0	0
RPL13	5.11843	0	0
PRDX5	6.80309	0	0
GAPDH	4.19203	0	0
RBP1	8.12468	0	0
CHCHD2	4.8055	0	0
LRRIQ1	3.28256	0	0
C5orf49	4.55267	0	0
B2M	3.77479	0	0
SERF2	4.93832	0	0
RPS4X	6.63977	0	0
RPS9	4.91327	0	0
RPS27A	5.86463	0	0
H3F3B	3.73667	0	0
ANXA1	4.53139	0	0
BAIAP2L1	6.10306	0	0
MORN2	6.5798	0	0
RSPH1	4.30898	0	0
TOMM7	5.55756	0	0
GSTP1	5.1911	0	0
C11orf88	6.65299	0	0
RPL19	5.83671	0	0
DNAH9	3.70751	0	0
RPL35	5.69359	0	0
RPL29	5.61411	0	0
AC018890.6	5.48861	0	0
HSBP1	5.5795	0	0
RPL15	5.15131	0	0
HINT1	5.12453	0	0
FAM183A	7.96598	0	0
MAMDC2	4.65662	0	0
PIFO	5.32441	0	0
EEF1A1	4.58158	0	0
C9orf116	8.0048	0	0
HSP90AA1	3.24147	0	0
OOEP	6.09686	0	0
NDUFA4	5.48701	0	0
TMSB4X	5.08018	0	0
RPS23	5.60511	0	0
RPLP0	5.54116	0	0
RPL8	5.77389	0	0
PARK7	4.85163	0	0
RP11-356K23.1	7.46777	0	0
MYL6	4.79817	0	0
RPS8	6.02954	0	0
SPAG17	3.55866	0	0
WDR16	3.58682	0	0
TPPP3	5.27649	0	0
POLR2L	6.26611	0	0
CD99	3.47268	0	0
ANXA2	4.76355	0	0
CCDC42B	4.25228	0	0
NGFRAP1	4.48351	0	0
CSRP2	5.25387	0	0
FAU	5.71265	0	0
C1orf192	5.96796	0	0
SKP1	3.51371	0	0
RPS16	5.40782	0	0
RPL27A	5.5211	0	0
C2orf40	9.7714	0	0
RPS11	5.62329	0	0
PEBP1	3.39638	0	0
PRDX6	4.15386	0	0
RPS15	5.58097	0	0
EID1	4.347	0	0
TEKT1	3.54778	0	0
EIF1	3.57516	0	0
PFDN5	5.138	0	0
RPS2	5.03723	0	0
COX5B	5.64258	0	0
SOD1	4.36533	0	0
COX4I1	4.94536	0	0
RPL6	5.37087	0	0
TPT1	4.57988	0	0
RPS20	5.10927	0	0
HMGN3	3.88179	0	0
UCHL1	7.60576	0	0
MGST3	3.77302	0	0
UQCRB	5.4767	0	0
ITM2B	3.34011	0	0
RPS19	4.65734	0	0
C4orf47	2.7774	0	0
NUDC	4.4081	0	0
RPL7	5.07147	0	0
RPS6	5.69488	0	0
DNAH11	3.46358	0	0
S100A10	4.27621	0	0
NDUFS5	4.87235	0	0
KIF9	4.30349	0	0
RPL14	5.09467	0	0
CALM1	2.8778	0	0
APOA1BP	6.88365	0	0
RPL32	5.63658	0	0
S100A11	7.32888	0	0
MNS1	3.57123	0	0
BTF3	4.76636	0	0
PRDX1	3.22246	0	0
TMEM66	3.17636	0	0
EYA4	5.23714	0	0
ZMYND10	5.3359	0	0
COX7A2	5.92789	0	0
ATP5L	4.7375	0	0
DYNLT1	5.04368	0	0
AMBRA1	2.73432	0	0
UQCRQ	5.40798	0	0
DYNLRB2	3.94928	0	0
S100B	3.50582	0	0
DNPH1	6.29882	0	0
HSP90B1	3.94756	0	0
FABP7	5.87427	0	0
C1orf194	6.54779	0	0
DYDC2	8.52688	0	0
METRN	3.01149	0	0
RPSAP58	4.0186	0	0
PTMA	3.32262	0	0
DNAAF1	4.04055	0	0
RP11-620J15.3	4.84537	0	0
UBA52	5.40666	0	0
HSPA8	3.97327	0	0
ATPIF1	4.38123	0	0
SOX2	3.24749	0	0
ATP5E	5.57944	0	0
ATP5G2	3.77381	0	0
RPS3	4.8403	0	0
DTHD1	5.2792	0	0
RPS14	5.74392	0	0
RPL4	4.92417	0	0
RPL35A	5.52536	0	0
BEX1	6.70258	0	0
HNRNPA1	4.56155	0	0
RPL10A	5.92827	0	0
CD63	4.01803	0	0
HSP90AB1	3.83503	0	0
VIM	2.52132	0	0
EDF1	4.73674	0	0
CCDC146	2.38266	0	0
PKM	3.04263	0	0
IGF1	8.87438	0	0
MYEOV2	5.431	0	0
FAM81B	3.14036	0	0
MZT2B	4.33982	0	0
RAN	4.9567	0	0
FHL1	3.3123	0	0
LAMTOR5	5.21579	0	0
LRRC48	3.76633	0	0
ROPN1L	4.89052	0	0
C9orf135	8.39315	0	0
VAMP5	5.63649	0	0
SPAG16	2.47745	0	0
NELL2	5.66581	0	0
PPIB	4.75861	0	0
DNAI2	6.02908	0	0
SRI	3.4869	0	0
WDR96	2.32933	0	0
TCEB2	6.10686	0	0
SLIT2	4.04868	0	0
C19orf53	5.83033	0	0
SPAG8	3.58756	0	0
TMEM59	3.4061	0	0
CIB1	4.75456	0	0
ERP29	4.72854	0	0
OAZ1	4.02266	0	0
NNAT	10.9811	0	0
MECOM	4.29669	0	0
RPL5	4.23516	0	0
DAW1	3.53355	0	0
RPL7A	6.22241	0	0
COX7B	4.82685	0	0
GABARAPL2	3.75707	0	0
GNAS	2.37859	0	0
RABL5	5.52184	0	0
COX6B1	5.11662	0	0
UFC1	4.60666	0	0
FIS1	4.85028	0	0
NDUFB11	5.431	0	0
ATP6V1G1	4.34858	0	0
LRRC23	2.99556	0	0
ATP5B	4.49609	0	0
SPA17	4.46058	0	0
CD47	2.96881	0	0
RPL36	5.55027	0	0
XXbac-BPG308J9.3	8.18095	0	0
SEC61B	4.02925	0	0
RPS27L	3.67068	0	0
MRPL51	5.27014	0	0
TUBA1B	4.05498	0	0
UBB	3.97634	0	0
TRMT112	5.68524	0	0
NDUFA12	4.66974	0	0
ENO1	3.44109	0	0
BANF1	5.78936	0	0
DNAI1	3.35315	0	0
COX6A1P2	5.6868	0	0
MYL12B	4.37767	0	0
PDLIM1	7.32028	0	0
IGFBP2	9.49528	0	0
MRFAP1	4.26813	0	0
PPDPF	5.22886	0	0
CFL1	3.76693	0	0
BCAP31	4.80553	0	0
DPCD	4.89646	0	0
RPL13A	4.98092	0	0
ARL6IP4	3.94259	0	0
ADGB	3.24213	0	0
SF3B14	4.9268	0	0
SPEF1	5.83431	0	0
HOTAIRM1	3.60298	0	0
CADPS2	4.4314	0	0
NRG1	6.78829	0	0
SPCS1	4.74962	0	0
MRPL41	3.86255	0	0
CDS1	3.69044	0	0
TMSB10	4.99892	0	0
HNRNPF	3.00136	0	0
TCEAL4	3.75221	0	0
TMEM232	2.06902	0	0
NKX6-1	8.645	0	0
RPLP1	6.27746	0	0
MRPL20	3.59559	0	0
COPRS	5.05783	0	0
SNRPD2	5.47231	0	0
LRRC7	5.34272	0	0
FAM229B	3.97861	0	0
ACTB	2.67935	0	0
RAC1	3.35875	0	0
SCAND1	4.83497	0	0
OST4	5.268	0	0
HLA-A	3.5429	0	0
PAMR1	2.46627	0	0
STEAP1B	5.17744	0	0
SLC47A2	3.46883	0	0
DYNLRB1	3.76924	0	0
NTN1	3.73816	0	0
NDUFB7	4.88812	0	0
LAMTOR4	3.96123	0	0
ATRAID	5.19604	0	0
PTGES3	2.6924	0	0
ANAPC11	5.1017	0	0
WBP5	4.80265	0	0
LAPTM4A	3.56607	0	0
CCDC11	4.64336	0	0
ERH	3.95184	0	0
MORN5	4.88103	0	0
TUFM	3.937	0	0
GADD45GIP1	5.04369	0	0
HMGN2	3.4386	0	0
PPIL6	2.45175	0	0
CAPSL	5.58488	0	0
MATN2	3.4007	0	0
MT-ND4L	5.19357	0	0
EFHC1	2.42122	0	0
YBX1	3.89407	0	0
DNAJA1	3.23354	0	0
DDX5	1.63301	0	0
XKR4	5.21499	0	0
RPL34	5.86458	0	0
DSTN	2.7021	0	0
LDHB	3.16063	0	0
GUK1	4.15651	0	0
RTN4	1.83307	0	0
UQCRH	4.2612	0	0
NEK10	3.61028	0	0
TPI1	4.72418	0	0
JUN	3.77516	0	0
MRPS21	3.25263	0	0
HES1	3.61583	0	0
SLC25A3	3.63582	0	0
LINC00493	5.48552	0	0
CCNI	2.59414	0	0
GPX4	4.05579	0	0
SPARC	3.91173	0	0
PCDP1	2.48949	0	0
TMEM123	2.98731	0	0
EIF1AX	3.12257	0	0
IFT57	3.23003	0	0
C14orf2	4.25627	0	0
PHPT1	3.90583	0	0
TTC29	3.91421	0	0
NDUFS6	3.94662	0	0
TPM1	2.55574	0	0
CTXN1	6.46037	0	0
TXN	4.14744	0	0
PDIA3	2.97513	0	0
NDN	5.01254	0	0
POLR2J	5.14033	0	0
PSMB1	3.38096	0	0
RPL30	4.47773	0	0
CYBA	5.87753	0	0
TMA7	4.38357	0	0
ARHGEF28	4.13251	0	0
TCEAL3	3.7644	0	0
AC079354.1	2.48293	0	0
ACTG1	2.37162	0	0
ROMO1	6.37691	0	0
FANK1	2.41965	0	0
GNG5	3.70913	0	0
NDUFA1	5.6188	0	0
PALMD	5.13539	0	0
GRIN2A	4.04881	0	0
C11orf70	3.9211	0	0
LRRC46	6.32317	0	0
ALDOA	2.79619	0	0
COMMD6	4.5814	0	0
SERPINB6	2.71125	0	0
ATP5G3	4.68252	0	0
CLTA	2.74281	0	0
ATP6V1F	3.47583	0	0
GDPD2	4.39948	0	0
CCDC114	5.21614	0	0
C4orf3	4.48818	0	0
UBL5	5.66141	0	0
KIAA1377	1.88252	0	0
FBLN5	5.05598	0	0
SAP18	4.07972	0	0
COX7C	4.58718	0	0
CD81	2.70248	0	0
TMBIM6	2.48286	0	0
CCDC74B	6.05537	0	0
C19orf43	3.65003	0	0
SNX3	3.56894	0	0
NENF	3.86515	0	0
FOXP2	5.93376	0	0
RPS24	4.57627	0	0
DPY30	3.66119	0	0
RP11-128M1.1	8.14258	0	0
RP11-739G5.1	2.43885	0	0
CUTA	5.26962	0	0
PTRH1	4.18271	0	0
DNAH10	4.99693	0	0
ZNF428	3.66466	0	0
C10orf107	3.26359	0	0
PPIA	3.43089	0	0
GTF2H5	3.923	0	0
IFI27L2	4.68166	0	0
RPS25	4.98418	0	0
EPHA6	5.41421	0	0
DCTN3	4.89874	0	0
RPL37A	4.39079	0	0
S100A6	3.58086	0	0
C20orf96	3.78592	0	0
SRSF9	3.96785	0	0
GYG2	3.48804	0	0
FTL	2.24992	0	0
RPL28	4.83343	0	0
TXNRD1	2.02976	0	0
CD59	3.19002	0	0
WDR38	6.47106	0	0
HLA-C	4.45643	0	0
IQCG	2.25117	0	0
LRPAP1	4.05606	0	0
CIRBP	2.01017	0	0
ERGIC3	3.41712	0	0
UQCR10	4.34072	0	0
SLC25A4	4.78518	0	0
C19orf70	4.42398	0	0
ARMC9	2.17946	0	0
HSPA5	3.32504	0	0
CCT7	4.04156	0	0
XIST	3.66338	0	0
EEF2	3.40393	0	0
PHGDH	3.17753	0	0
PGRMC1	4.45308	0	0
EIF4G2	2.7537	0	0
SPARCL1	2.64237	0	0
ATP6V0B	4.37934	0	0
MRP63	4.41749	0	0
SSBP4	2.41368	0	0
RPL36AL	4.2288	0	0
RERG	5.17666	0	0
BEX4	3.71564	0	0
DAD1	3.76908	0	0
SLC16A12	7.91711	0	0
C1QBP	4.35422	0	0
C7orf57	3.65833	0	0
PLEKHA7	1.80244	0	0
STRBP	2.1614	0	0
CALR	3.85018	0	0
GULP1	6.5582	0	0
CD9	3.5104	0	0
MPC2	4.74017	0	0
ZBBX	2.18059	0	0
DCDC1	1.89129	0	0
TMEM47	2.30355	0	0
MORF4L2	2.0516	0	0
CHMP2A	4.57595	0	0
TTC40	2.29575	0	0
TSGA10	2.65354	0	0
WDR54	5.59944	0	0
ATP1B1	2.08768	0	0
TMEM230	3.99395	0	0
NDUFB10	5.15015	0	0
CCDC30	1.98033	0	0
LRTOMT	4.53312	0	0
RPL23A	4.82182	0	0
SNRPB2	4.18246	0	0
JTB	4.14949	0	0
COX14	3.72969	0	0
CCDC65	2.93401	0	0
SHFM1	2.46939	0	0
HSPA2	3.92573	0	0
ARMC3	1.40001	0	0
NDUFB9	4.15647	0	0
CCDC170	2.11289	0	0
NDUFS8	4.63184	0	0
CCDC60	5.22129	0	0
ATP5A1	3.46739	0	0
SNRPG	4.01414	0	0
FOXJ1	5.69911	0	0
HTRA1	3.18197	0	0
GTF2A2	3.52914	0	0
MLEC	3.01441	0	0
PSMB6	5.16989	0	0
MORF4L1	2.15069	0	0
TACC2	3.58174	0	0
SLC25A6	4.88099	0	0
COPS6	3.37164	0	0
C20orf26	2.29499	0	0
DCDC2	3.93041	0	0
HYDIN	1.47616	0	0
NDUFA2	4.17881	0	0
STUB1	3.73151	0	0
COPE	3.73591	0	0
ATXN7L3B	4.27985	0	0
C9orf171	3.35376	0	0
FAM96B	4.04964	0	0
ATP5J	4.12095	0	0
C17orf72	5.5233	0	0
TAF7	3.06536	0	0
RP4-777D9.2	4.07667	0	0
RABAC1	4.20237	0	0
B3GNT1	4.21394	0	0
C12orf57	4.35459	0	0
ISCU	4.10659	0	0
SNRPE	4.5021	0	0
GPX1	4.57296	0	0
PFN1	4.83741	0	0
UBXN11	3.22566	0	0
CXCL12	6.04824	0	0
DPM3	5.19314	0	0
SUB1	2.60116	0	0
PKIG	2.32095	0	0
DNAH12	2.40642	0	0
NDUFA8	4.23026	0	0
NRG4	3.40735	0	0
ODF3B	6.35077	0	0
NDUFB3	4.64456	0	0
HIST1H4C	5.2055	0	0
STMN1	4.3865	0	0
AKR7A2	3.94675	0	0
TSPAN3	2.08906	0	0
CHCHD3	2.13275	0	0
SRP9	2.89633	0	0
RP11-673C5.2	2.90095	0	0
FKBP8	3.43417	0	0
NDUFA5	2.77309	0	0
PCBD1	5.50507	0	0
HNRNPA0	4.13965	0	0
KRT10	5.01809	0	0
ATP5G1	4.6098	0	0
RRAGA	4.29185	0	0
AURKAIP1	4.80559	0	0
NME5	2.02814	0	0
FAM92B	4.95986	0	0
ENKUR	2.75578	0	0
LY6H	5.63831	0	0
SRSF3	2.40726	0	0
KLHDC9	5.20939	0	0
NDUFAF3	5.04254	0	0
SHANK2	2.03937	0	0
DHFR	4.39971	0	0
C7orf63	1.77406	0	0
RPGR	1.8329	0	0
LSM7	3.95423	0	0
WDR66	2.63495	0	0
NHP2	4.83025	0	0
ARPC3	2.94211	0	0
MLF1	2.0146	0	0
HSPD1	2.14928	0	0
CCDC74A	6.44567	0	0
CCDC39	2.70565	0	0
CTC-503J8.6	3.80469	0	0
PAIP2	2.25523	0	0
PRELID1	5.24471	0	0
EIF4A1	2.33097	0	0
RPL22	4.17039	0	0
ST6GALNAC2	3.3709	0	0
LSM5	4.26861	0	0
YWHAE	1.59883	0	0
C9orf16	5.1608	0	0
2021-03-10	6.44965	0	0
RP11-30J20.1	5.25116	0	0
TBCA	1.69564	0	0
ZNHIT1	4.2303	0	0
SOCS2	7.13975	0	0
MAP3K19	2.18223	0	0
HLA-B	3.78706	0	0
ATP6AP2	3.02831	0	0
WRB	3.01713	0	0
TSPAN6	4.38675	0	0
SNCA	3.07065	0	0
CASC1	1.84397	0	0
LTBP1	3.16899	0	0
KCNE1	5.59022	0	0
PUF60	3.19942	0	0
AFF3	2.35097	0	0
ANKUB1	2.31783	0	0
GREB1L	3.49089	0	0
H2AFZ	4.51241	0	0
EFCAB1	2.4082	0	0
KLHL29	3.60947	0	0
DNER	2.15317	0	0
H2AFJ	6.27872	0	0
AC007091.1	7.30816	0	0
AC005281.1	4.5689	0	0
HOXA7	6.08337	0	0
VPS28	3.36857	0	0
SPCS2	2.59062	0	0
TIMM8B	4.67891	0	0
LSM4	4.77535	0	0
C1orf87	4.75614	0	0
EFCAB10	4.08837	0	0
TTLL9	2.38363	0	0
WDR65	4.1595	0	0
RPLP2	4.906	0	0
GGACT	3.87225	0	0
C1orf122	4.28659	0	0
LINC01171	8.2249	0	0
EVA1C	2.07317	0	0
TCTEX1D4	8.40826	0	0
MRPS33	4.17402	0	0
DNAJB11	3.31404	0	0
RHOB	4.03148	0	0
CRIP2	2.73202	0	0
CKB	1.5207	0	0
EEF1B2	4.9399	0	0
BASP1	4.36856	0	0
ANAPC16	2.09097	0	0
PSMD4	3.00404	0	0
CYCS	4.38262	0	0
TCTEX1D1	1.62109	0	0
DKK3	2.04924	0	0
NPM1	2.60137	0	0
MT-ND6	6.4992	0	0
STOML2	4.16638	0	0
CTSL	3.68493	0	0
ATP5F1	3.18333	0	0
RIBC1	4.77201	0	0
LRGUK	2.06882	0	0
RSL24D1	3.94646	0	0
SIVA1	3.68207	0	0
TBCB	3.40389	0	0
PSMB5	3.36546	0	0
BSG	3.18319	0	0
PRR7	5.11297	0	0
DENND2A	2.84288	0	0
LSM3	4.28572	0	0
IDH2	2.45117	0	0
HNRNPK	1.89756	0	0
BRK1	3.80398	0	0
NBEAL1	1.55878	0	0
BAIAP3	3.59904	0	0
DRC1	1.7812	0	0
APBB2	3.75324	0	0
C11orf58	1.64579	0	0
C14orf166	3.93076	0	0
DUT	3.15043	0	0
SPATA33	3.88726	0	0
TMEM261	4.55853	0	0
RSPH9	6.99485	0	0
VDAC1	2.9534	0	0
MT1E	3.40283	0	0
RPS3A	4.30976	0	0
CLIC1	4.28774	0	0
GNB2	3.08419	0	0
PSMA7	3.61765	0	0
AGT	2.43813	0	0
SUMO1	2.56364	0	0
PDIA6	3.16177	0	0
PSMA4	3.63952	0	0
SF3B5	4.86536	0	0
MRPL23	3.37927	0	0
TTC26	2.41544	0	0
VDAC3	2.57872	0	0
NACA2	5.58615	0	0
COX5A	4.32068	0	0
LYPD1	7.67794	0	0
JUNB	3.17636	0	0
AP2S1	4.4681	0	0
KCNMB2	2.26719	0	0
NPC2	3.84115	0	0
BUD31	4.25352	0	0
ATP5H	4.52581	0	0
SPATA18	4.45213	0	0
C17orf89	3.40555	0	0
C1orf173	5.18752	0	0
CCDC19	4.22125	0	0
VWA3B	2.44425	0	0
PDIA4	4.42983	0	0
FREM1	2.27605	0	0
RHBDD2	3.45128	0	0
RPL11	4.63743	0	0
NAP1L1	1.67445	0	0
WDR34	3.64455	0	0
TGIF1	3.52604	0	0
TMEM107	4.06534	0	0
ARL3	2.05953	0	0
EEF1D	2.52056	0	0
P4HTM	2.91915	0	0
CCDC40	1.97632	0	0
C12orf55	1.13466	0	0
RCN2	2.1243	0	0
AKAP9	1.28276	0	0
CSMD3	3.67763	0	0
NSMF	1.82849	0	0
NCL	2.77994	0	0
PPP1R42	1.85848	0	0
ARPP19	2.60896	0	0
ODC1	3.55837	0	0
LMO2	4.01234	0	0
DPP7	2.37373	0	0
RPS7	4.44269	0	0
PPP1R7	3.03476	0	0
TUBB2A	4.02374	0	0
KCNJ16	3.23015	0	0
PDLIM4	4.26931	0	0
WLS	1.45298	0	0
VDAC2	3.39505	0	0
CCT3	2.84851	0	0
TMED2	3.86562	0	0
C17orf97	4.30359	0	0
NR4A3	2.45995	0	0
PTMS	3.79075	0	0
MDH2	4.31652	0	0
PLEKHB2	2.59575	0	0
APRT	4.81854	0	0
LSMD1	3.10694	0	0
PNKD	3.0175	0	0
SSU72	2.93646	0	0
CCT5	3.70581	0	0
TMED4	3.40429	0	0
TIMP2	3.4169	0	0
EMC4	4.37972	0	0
MT1F	4.16829	0	0
CHCHD1	5.03067	0	0
IQCD	3.51787	0	0
ITM2C	2.272	0	0
FLNB	2.96794	0	0
MAP1LC3A	3.20822	0	0
SSR4	4.53475	0	0
MT2A	2.02922	0	0
CDHR3	1.35856	0	0
EFHC2	1.66673	0	0
MRPL40	4.45165	0	0
SWI5	3.68376	0	0
IK	3.01051	0	0
SPTAN1	1.35046	0	0
LIMCH1	1.74293	0	0
PTPRN2	2.89693	0	0
TMOD1	3.02262	0	0
ARMC4	1.97875	0	0
LAGE3	5.6659	0	0
RP11-7O14.1	10.622	0	0
GPR162	3.52075	0	0
NMB	6.43189	0	0
PSAP	1.34636	0	0
LAMTOR2	5.34115	0	0
CAMLG	3.09195	0	0
CYB5R1	3.64014	0	0
FUNDC2	3.36704	0	0
COX6C	3.64425	0	0
CLU	1.22519	0	0
IFITM3	2.77314	0	0
PYURF	4.44458	0	0
POP5	3.93262	0	0
PHB	4.59297	0	0
SLC25A5	4.87291	0	0
RP11-253M7.1	4.81825	0	0
C6orf118	2.01056	0	0
HIPK1	1.96402	0	0
CASC15	2.09063	0	0
TCTN1	1.92257	0	0
HSD17B10	4.4506	0	0
RABL2A	2.23719	0	0
SCOC	3.23393	0	0
CRB2	1.97101	0	0
AKAP14	6.29718	0	0
CHMP5	2.9652	0	0
PCBP1	3.04065	0	0
FHAD1	2.02347	0	0
ASNA1	4.38851	0	0
ENDOG	4.71615	0	0
MAPK15	4.09839	0	0
ATP6AP1	3.75756	0	0
WBSCR17	3.04196	0	0
MARCKS	2.24937	0	0
H2AFV	2.44348	0	0
CCDC108	4.70085	0	0
PFDN6	4.37899	0	0
DNALI1	2.35064	0	0
RPS13	5.4711	0	0
STRAP	2.35768	0	0
CLSTN2	1.99055	0	0
FHOD3	1.88821	0	0
HNRNPDL	1.8462	0	0
TMED9	4.28782	0	0
WDR60	1.43079	0	0
PRMT1	3.53821	0	0
NEK5	2.55873	0	0
EFHB	3.32628	0	0
MKX	7.28786	0	0
EMP2	3.80578	0	0
CDK6	2.87476	0	0
MRPS34	4.07055	0	0
SEC11A	2.18875	0	0
COA3	4.81838	0	0
SPATA6L	2.19547	0	0
CHEK2	5.87751	0	0
HNRNPH2	3.90608	0	0
COL5A1	2.91647	0	0
CTGF	3.16496	0	0
DUSP1	2.27374	0	0
SET	2.69531	0	0
ATP6V0E1	1.78773	0	0
MRPS26	4.09088	0	0
RSPH4A	3.78837	0	0
SERPINI2	1.70135	0	0
LRRFIP1	1.75442	0	0
RSPH3	2.42878	0	0
SELT	2.61332	0	0
NOP10	5.54121	0	0
FOLR1	6.67938	0	0
CCT2	2.89606	0	0
WWC1	1.50639	0	0
HSPA1B	4.22698	0	0
CCSER1	2.44158	0	0
SSB	2.68993	0	0
SSPN	1.96958	0	0
MYL12A	3.41553	0	0
TAGLN2	3.47897	0	0
KRT18	11.9101	0	0
MYO5C	2.5123	0	0
RP11-317J19.1	2.19563	0	0
BTG1	2.76239	0	0
WDR78	1.43941	0	0
PHACTR1	1.75801	0	0
UBE3D	1.72289	0	0
SEC61G	4.85116	0	0
DNAH6	1.37564	0	0
NDUFAB1	3.59635	0	0
NDUFS3	3.66015	0	0
DMKN	4.93035	0	0
CSTB	2.8576	0	0
DNAH5	2.12203	0	0
AC016768.1	5.69773	0	0
DMD	1.47475	0	0
CCDC153	6.46618	0	0
PGK1	2.48432	0	0
HMGN1	1.9925	0	0
RPL26L1	4.55951	0	0
OAZ2	2.79283	0	0
TMEM258	4.6251	0	0
DNAH3	4.66772	0	0
DNAJB6	1.79192	0	0
TEX26	3.15129	0	0
CADM3	2.40886	0	0
COX7A2L	2.76445	0	0
SH3BGRL3	4.79367	0	0
SERTAD4-AS1	6.79599	0	0
NAA20	2.72188	0	0
PFDN2	3.07172	0	0
AES	3.3525	0	0
RPL23	4.33545	0	0
POLD2	2.57801	0	0
PPP1R16A	2.36712	0	0
FJX1	6.03561	0	0
PSMD8	3.51827	0	0
MDH1	2.68537	0	0
RUVBL1	2.46585	0	0
BAD	4.33219	0	0
ATOX1	3.32438	0	0
RPL18	4.56841	0	0
POLR2K	4.5697	0	0
PPA1	2.5694	0	0
MRPL55	4.76926	0	0
MEAF6	2.72245	0	0
TMCO1	2.22705	0	0
EMC6	5.02677	0	0
AK7	3.80114	0	0
FZD3	1.95364	0	0
IER2	2.72026	0	0
ANKDD1B	4.21128	0	0
C11orf74	2.77847	0	0
EIF3F	3.15373	0	0
SEPW1	1.95239	0	0
SELK	3.71379	0	0
UQCRFS1	3.39325	0	0
CTSZ	5.32769	0	0
IFT20	2.72333	0	0
TTC34	2.55206	0	0
C9orf9	3.46056	0	0
MRPL36	4.88363	0	0
CCDC113	3.29216	0	0
LONRF2	2.19969	0	0
NHP2L1	2.80406	0	0
TUBB	2.91387	0	0
POMP	2.73014	0	0
CCDC88C	3.39432	0	0
JUND	2.04325	0	0
PDAP1	3.59808	0	0
PSMB7	1.79302	0	0
C1orf158	1.94324	0	0
DYX1C1	1.84669	0	0
GHITM	3.00266	0	0
NDUFB5	3.32695	0	0
ANKRD66	7.82128	0	0
HES6	3.22065	0	0
PTRF	2.68942	0	0
TIMM13	4.60778	0	0
PLEKHB1	2.62222	0	0
WDR93	2.63075	0	0
CCT4	2.46599	0	0
WDR49	1.40028	0	0
FLNA	2.15925	0	0
SQLE	2.8056	0	0
GATM	2.2464	0	0
DNAH7	1.03099	0	0
UGP2	1.86586	0	0
RPL39	5.66724	0	0
WDR13	2.74759	0	0
B9D1	2.00419	0	0
C7orf50	2.12611	0	0
HINT2	4.93803	0	0
IL16	2.83773	0	0
WDR61	2.29878	0	0
CUEDC2	3.21146	0	0
IFT46	2.28573	0	0
GRHPR	3.14353	0	0
PPP1R15A	3.64214	0	0
HKDC1	3.77742	0	0
GTF3C6	3.90058	0	0
MRPL18	3.59114	0	0
VWA3A	1.25005	0	0
NME9	2.16133	0	0
MRPL33	2.00323	0	0
COPS8	2.64768	0	0
TOMM20	2.69379	0	0
C20orf85	14.966	0	0
SLIT3	3.35692	0	0
FOS	2.01403	0	0
COQ4	1.87738	0	0
BBIP1	2.2555	0	0
TMEM14C	3.49947	0	0
VCP	1.98459	0	0
ARHGAP6	3.43357	0	0
TMEM179B	3.38132	0	0
RAB11A	1.38438	0	0
TTC23L	1.98169	0	0
RPA3	3.3193	0	0
EPB42	2.28378	0	0
RPL27	5.43092	0	0
LRRC6	1.69153	0	0
SNRPC	3.58312	0	0
RPS5	4.98472	0	0
ORAI2	2.89246	0	0
EPHX1	2.6641	0	0
TXNL4A	2.28227	0	0
HSPB1	2.39464	0	0
TMEM147	4.57555	0	0
CCDC107	4.32913	0	0
YIPF3	4.08513	0	0
SLC1A2	2.378	0	0
TCEAL8	4.24123	0	0
TIMP1	3.68402	0	0
MEIS2	0.912682	0	0
ARL5A	1.6144	0	0
MAOB	1.47909	0	0
HEBP2	4.89445	0	0
HSPBP1	3.7025	0	0
ECH1	4.27073	0	0
BAG1	4.56436	0	0
NACA	3.94271	0	0
SMDT1	3.83079	0	0
ECHS1	3.47134	0	0
SPAG7	3.06261	0	0
SOD3	4.69013	0	0
SLC9C2	1.7216	0	0
CCDC138	1.91872	0	0
RNF187	3.3505	0	0
EBNA1BP2	3.94986	0	0
EIF2S2	2.41098	0	0
SCCPDH	2.44938	0	0
HAGHL	4.01734	0	0
PDLIM7	3.84428	0	0
SDC2	2.02612	0	0
FAM60A	7.01729	0	0
GADD45B	3.01067	0	0
FKBP2	4.63289	0	0
TEKT2	4.40707	0	0
BHLHE41	1.85237	0	0
MTX1	4.01701	0	0
ZNF706	2.09492	0	0
LRRC2	5.98873	0	0
PRNP	1.61652	0	0
CORO2B	1.92066	0	0
RHOA	1.96831	0	0
PRDX3	3.26357	0	0
SMIM19	2.4662	0	0
ANKRD37	3.56579	0	0
SPEF2	1.37984	0	0
C12orf75	5.26631	0	0
YIF1A	4.03145	0	0
SDHC	2.31822	0	0
SYF2	3.2704	0	0
CYC1	4.33694	0	0
PHB2	3.66564	0	0
RP11-445L6.3	7.81951	0	0
CBR1	2.32675	0	0
C2orf81	3.49091	0	0
FAM134B	4.69537	0	0
RP11-266O8.1	1.39437	0	0
UNC119B	3.66423	0	0
LAMTOR1	2.72984	0	0
NSUN7	5.83922	0	0
SDCBP	2.42671	0	0
LINC00657	2.48135	0	0
YWHAQ	1.67978	0	0
GRIA1	1.52667	0	0
MRPL27	3.16979	0	0
HSPH1	2.27455	0	0
TMEM98	4.36105	0	0
ZDHHC4	3.73912	0	0
SNRPD1	3.46265	0	0
RPL21	3.31292	0	0
OSCP1	2.81911	0	0
VPS29	2.09068	0	0
SMC6	2.20157	0	0
C1orf86	3.26653	0	0
YPEL5	2.33575	0	0
FKBP1A	3.03563	0	0
C2orf62	2.96493	0	0
PDE1C	2.99374	0	0
CNTN4	4.17951	0	0
FAM174A	2.47632	0	0
HAX1	3.1958	0	0
CCDC78	6.25636	0	0
C5AR1	2.61025	0	0
MLF2	2.96127	0	0
NUDCD2	3.63664	0	0
EFCAB2	1.21982	0	0
SCN9A	4.58993	0	0
ARL4C	3.5809	0	0
AC018717.1	4.13277	0	0
CCDC85B	3.13286	0	0
TCP1	2.87764	0	0
YWHAB	2.25496	0	0
CD151	3.69721	0	0
RHOC	3.56804	0	0
CCT8	3.0004	0	0
AKR1B1	4.21617	0	0
CYSTM1	1.35238	0	0
GPD1	4.21779	0	0
TCEB1	2.26161	0	0
C11orf83	4.90829	0	0
PI16	2.45406	0	0
CANX	1.51785	0	0
C15orf65	3.50914	0	0
EIF3I	3.10773	0	0
MBP	2.27041	0	0
PIN1	3.26971	0	0
FAM216B	6.64583	0	0
CLTB	2.81257	0	0
XXbac-BCX196D17.5	8.63846	0	0
GABARAP	5.06894	0	0
GPAA1	3.16942	0	0
ANXA5	1.75728	0	0
CD36	4.25591	0	0
NDUFB6	2.48517	0	0
FRMD5	2.07577	0	0
ZNF385A	4.24869	0	0
ASAH1	2.33025	0	0
GNB2L1	3.08084	0	0
CCDC181	2.06605	0	0
DPY19L2	3.55586	0	0
CTC-471J1.9	6.23578	0	0
VIMP	3.34491	0	0
RGN	2.7357	0	0
USP2-AS1	1.69675	0	0
SCAMP2	3.17556	0	0
CYHR1	2.22856	0	0
MORN3	3.53593	0	0
MRPS7	3.68114	0	0
BNIP3L	1.60803	0	0
ODF2L	1.42549	0	0
DDX18	2.04824	0	0
ATP6V0E2	3.06544	0	0
ENY2	2.61288	0	0
NTS	9.46439	0	0
SORBS2	1.47921	0	0
DNAJB13	3.66218	0	0
ELOF1	4.58233	0	0
OR5V1	7.81883	0	0
CYB561	3.96345	0	0
SSNA1	4.47813	0	0
MZT2A	3.48373	0	0
RAMP1	1.49783	0	0
PIH1D3	8.45545	0	0
RBM8A	3.30055	0	0
IQGAP2	2.43276	0	0
IFT81	1.54174	0	0
DDAH2	3.20416	0	0
WDR63	1.49666	0	0
CDC42	1.7254	0	0
CHDC2	1.51374	0	0
USP39	1.90616	0	0
RASSF9	3.69424	0	0
CACNA1D	3.04479	0	0
DLEC1	3.06508	0	0
MSRB2	2.65514	0	0
ARL6IP5	2.13791	0	0
SLN	11.8244	0	0
TCEAL2	3.20561	0	0
FAM107B	2.91536	0	0
ARL1	3.08025	0	0
GAS6	2.47379	0	0
TENM3	1.44437	0	0
PSME1	4.42353	0	0
MAGI1	1.52725	0	0
AGBL1	3.40182	0	0
CCDC135	2.84429	0	0
C16orf13	4.47259	0	0
RP4-666F24.3	5.36082	0	0
MAP9	1.81372	0	0
COPZ1	2.41098	0	0
PGAM1	2.69976	0	0
HMGB2	3.31524	0	0
PSAT1	2.37166	0	0
GDI1	2.04721	0	0
LGALS1	2.66381	0	0
FRMD3	1.50826	0	0
SNRNP25	5.16728	0	0
SYAP1	1.67743	0	0
EPB41L3	2.51347	0	0
LPHN2	3.09843	0	0
EIF4A2	1.58471	0	0
NDUFB2	3.63526	0	0
ZNHIT2	6.2765	0	0
CEP41	2.98627	0	0
TSEN34	3.81005	0	0
FBXO15	2.29876	0	0
TECR	2.50641	0	0
EMD	2.70707	0	0
CNIH2	4.86019	0	0
NAT14	3.52474	0	0
MAGEH1	3.6727	0	0
LYPLA2	3.29704	0	0
AHSA1	3.62997	0	0
MRPS16	3.00529	0	0
TUBB2B	2.31481	0	0
LINC00632	1.33283	0	0
FAM124A	3.03597	0	0
VPS35	1.94405	0	0
RP11-792A8.4	4.39705	0	0
HPSE2	4.79099	0	0
SLC3A2	1.60039	0	0
LMAN2	3.07643	0	0
MTRR	2.03166	0	0
PNRC1	1.9971	0	0
BOLA3	4.448	0	0
C19orf60	2.85595	0	0
EMC7	2.99825	0	0
TAX1BP1	1.1674	0	0
RANBP1	3.84566	0	0
CCDC81	2.19253	0	0
TMEM219	2.75269	0	0
ESD	1.90407	0	0
TALDO1	2.73382	0	0
RP11-511B23.2	2.90425	0	0
LGALS3BP	3.0246	0	0
MID1IP1	3.39724	0	0
RNH1	2.35213	0	0
CRYAB	2.02443	0	0
HCFC1R1	4.10262	0	0
DOCK5	2.46236	0	0
LINC00669	3.05918	0	0
TROVE2	1.69759	0	0
EIF1B	2.30882	0	0
ELMOD1	4.48993	0	0
C6orf48	4.00955	0	0
MPDZ	1.08291	0	0
BRI3	1.83854	0	0
SYPL1	2.32876	0	0
TIMM10	4.56846	0	0
MEA1	5.36174	0	0
FAM154B	2.32131	0	0
CNBP	1.73038	0	0
IFLTD1	1.36214	0	0
CRNDE	1.49348	0	0
C12orf10	4.89432	0	0
MAP1A	2.04654	0	0
CCDC147	3.31181	0	0
CALM3	3.34747	0	0
SAT2	1.81447	0	0
GLO1	2.5011	0	0
PTGR1	1.84999	0	0
TRIP6	2.4949	0	0
MPLKIP	2.67723	0	0
HEBP1	3.11861	0	0
C19orf10	3.57388	0	0
ARL2BP	2.64143	0	0
PSMB2	2.17624	0	0
ALDH2	2.21028	0	0
MRPL2	3.68347	0	0
GLT8D1	3.03287	0	0
MIEN1	5.34001	0	0
LINC00094	4.13321	0	0
NARS	2.66589	0	0
HSPB11	2.27408	0	0
CXorf30	1.55778	0	0
ETFB	3.5945	0	0
SPATA17	1.09316	0	0
SDK1	1.21646	0	0
RPL38	5.21265	0	0
AP1S2	2.27596	0	0
CD74	2.45965	0	0
LEF1	2.44371	0	0
ENSA	1.16003	0	0
ALS2CR12	2.42909	0	0
PITPNA	1.55982	0	0
SNX17	3.43482	0	0
CLSTN1	1.59383	0	0
GSTK1	2.66157	0	0
UBXN1	3.50448	0	0
SERBP1	1.6728	0	0
MAGOH	2.90945	0	0
MRPL54	4.13605	0	0
C21orf62	2.5017	0	0
DDX24	1.1998	0	0
SLC27A4	3.48283	0	0
OSBPL6	1.82463	0	0
AK8	1.6547	0	0
NDUFC1	3.26512	0	0
NDUFB4	3.32884	0	0
KCNMB1	6.05846	0	0
TSNAXIP1	2.9188	0	0
ECI1	2.7408	0	0
EGR1	1.90904	0	0
CAMK2N1	5.01199	0	0
TTC18	0.969503	0	0
CACYBP	3.06721	0	0
CXorf22	1.57885	0	0
TMEM50A	2.73365	0	0
NFYB	2.96304	0	0
LCA5	1.81351	0	0
DNAH2	3.23466	0	0
SSRP1	2.90792	0	0
UNC50	2.86423	0	0
TCEAL1	3.72996	0	0
CRTC3	1.40086	0	0
UBXN10	5.87156	0	0
DCTN2	1.94448	0	0
MDH1B	2.44646	0	0
VBP1	3.07102	0	0
TEX264	3.57596	0	0
RPL31	3.30431	0	0
SERP1	1.44297	0	0
PHLDB1	1.9798	0	0
PCBP2	1.22778	0	0
RAB11B	3.00324	0	0
IL5RA	6.54601	0	0
FAM181B	2.42791	0	0
GBAS	1.18044	0	0
ATP5D	3.63524	0	0
VMA21	3.06086	0	0
DGKI	1.91641	0	0
SNX6	1.78284	0	0
PCMT1	2.29322	0	0
PRKAR1A	1.45828	0	0
LAMA1	2.25595	0	0
C7orf73	1.9657	0	0
CSPP1	1.05733	0	0
CCDC176	1.4442	0	0
WDR52	0.943157	0	0
CCT6A	2.39997	0	0
C15orf26	3.13692	0	0
FAM104B	3.54718	0	0
RNF7	3.09266	0	0
HOXA9	7.79028	0	0
ARF1	2.28255	0	0
RNF175	3.04951	0	0
MANF	3.99311	0	0
DNTTIP1	2.4749	0	0
DAZAP2	2.22148	0	0
KIAA1430	2.16386	0	0
LINGO2	4.98806	0	0
PPP4C	3.1863	0	0
SVIP	2.7099	0	0
SRSF2	1.82776	0	0
AC004448.5	4.91568	0	0
SAMD15	3.84456	0	0
RANBP17	3.79459	0	0
LGR6	3.24731	0	0
NOP56	2.73976	0	0
IFT43	1.23374	0	0
LRWD1	4.46664	0	0
FRAS1	3.6644	0	0
ADAMTS17	2.91252	0	0
CFTR	4.80524	0	0
SNRPF	2.63993	0	0
DRAP1	4.07248	0	0
KDM5B	1.41454	0	0
C4orf48	5.26667	0	0
COX16	2.20318	0	0
RP11-1C1.7	5.57634	0	0
PEA15	2.7679	0	0
POLR2G	3.9641	0	0
MSX1	3.98282	0	0
NFIB	0.744873	0	0
C16orf80	2.53466	0	0
PIH1D2	3.09657	0	0
PDE7A	1.85042	0	0
RARRES2	2.54682	0	0
SF3B2	2.01411	0	0
CTD-2113L7.1	3.10902	0	0
HAGH	1.707	0	0
REEP2	2.18724	0	0
MEIS1	1.96407	0	0
AR	3.21707	0	0
CHCHD5	4.45859	0	0
TBC1D4	2.51735	0	0
LMCD1	4.7505	0	0
IQCH	1.22695	0	0
LEKR1	2.27176	0	0
NDUFA3	4.75326	0	0
WBSCR22	2.74379	0	0
RPS15A	4.95211	0	0
2021-09-15	1.57285	0	0
ROR2	4.83218	0	0
KCTD1	1.24434	0	0
TMEM158	4.34514	0	0
SNAPIN	4.01818	0	0
ILF2	2.81605	0	0
XBP1	2.36629	0	0
SOX4	3.83184	0	0
ZFAS1	2.10101	0	0
MTPN	1.6679	0	0
SMIM5	3.25394	0	0
COA5	2.99532	0	0
ALDH3A1	7.6221	0	0
CCDC59	2.65902	0	0
TRAPPC4	3.0005	0	0
NME4	3.74185	0	0
RALGPS2	1.94091	0	0
FAM166B	7.61215	0	0
MDK	5.74448	0	0
NONO	2.0118	0	0
ECT2L	2.5634	0	0
CHID1	3.20852	0	0
MRPL14	3.90237	0	0
MRPL43	3.4769	0	0
CETN3	2.63159	0	0
HOXB7	4.70586	0	0
ALKBH7	4.23524	0	0
EFCAB12	3.37441	0	0
ADD2	3.03377	0	0
ITGB5	1.78917	0	0
TIMM17B	4.68205	0	0
CCDC124	3.76327	0	0
TRAPPC2L	4.33133	0	0
CCDC34	3.33174	0	0
NDUFV3	2.07744	0	0
PGLS	2.73959	0	0
CREB3	3.90038	0	0
FSTL1	1.26457	0	0
U2AF1	1.288	0	0
EIF4A3	3.57592	0	0
THYN1	3.42763	0	0
SUPT4H1	3.92425	0	0
ATF3	2.50031	0	0
DNAJC8	2.39768	0	0
AGTRAP	2.6992	0	0
SYNM	2.40629	0	0
C14orf142	4.85604	0	0
PMEPA1	2.29566	0	0
IGBP1	1.96391	0	0
ANKMY1	1.47597	0	0
TMEM67	1.09016	0	0
S100A13	2.72711	0	0
CCDC33	7.11853	0	0
AC019330.1	4.15222	0	0
PSMC4	2.8199	0	0
GSDMD	3.49205	0	0
VWA5B1	3.4752	0	0
NDUFS7	3.24871	0	0
DDR1	1.29181	0	0
ZCRB1	2.38139	0	0
USP11	1.28797	0	0
LEPREL1	1.2809	0	0
PIN4	2.37044	0	0
NUCKS1	0.90405	0	0
SBDS	2.40185	0	0
SEMA3A	1.30125	0	0
SSSCA1	5.53462	0	0
C20orf24	4.61653	0	0
CTSF	2.5575	0	0
CCDC37	1.58466	0	0
DNAJB2	1.90898	0	0
NELFE	3.41685	0	0
SERPINB1	3.24143	0	0
TMEM208	3.34154	0	0
C1orf222	3.09412	0	0
TTC30A	4.26146	0	0
MRPL28	4.41703	0	0
IFI27	3.73568	0	0
PRPF19	2.92316	0	0
DDOST	2.85417	0	0
TMEM160	4.46117	0	0
TEX9	0.926734	0	0
GCSH	1.92345	0	0
LRRC27	1.61519	0	0
ACTA2	2.65096	0	0
ADIRF	1.68977	0	0
SERPING1	1.39209	0	0
DUSP14	2.60335	0	0
DIRAS3	4.38774	0	0
HDGF	1.933	0	0
FAM184A	1.14683	0	0
SNHG7	3.22299	0	0
ARPC5L	3.39705	0	0
UBE2N	1.59497	0	0
RND2	4.58638	0	0
ACAP1	3.63621	0	0
ULK4	0.840241	0	0
PSMG3	4.5361	0	0
C2orf73	2.1985	0	0
GALNS	1.82152	0	0
RARRES3	2.65437	0	0
ECI2	2.12612	0	0
FAM200B	2.77902	0	0
ANKRD45	2.0382	0	0
HOXA-AS2	3.22706	0	0
PSMD10	4.60837	0	0
RAD23A	2.3841	0	0
UBE2M	3.53675	0	0
H2AFY	1.26368	0	0
MAGED2	2.44366	0	0
CLDN5	3.50906	0	0
GAMT	3.54034	0	0
ARF5	3.9396	0	0
ARHGAP18	2.48505	0	0
LSM1	3.3398	0	0
HDDC2	2.91715	0	0
RBM42	3.61416	0	0
CYR61	3.41702	0	0
KIF6	1.53971	0	0
DEXI	3.70908	0	0
AC003090.1	2.77381	0	0
TM7SF2	2.94059	0	0
DNAJB1	2.51805	0	0
RP11-467J12.4	4.67007	0	0
PELI1	2.46262	0	0
RP11-122M14.1	4.73688	0	0
OSTC	2.70141	0	0
GSTO1	2.75168	0	0
METTL9	1.71262	0	0
FAM160A1	2.53691	0	0
ZNF593	4.56404	0	0
PPP1R14C	2.06977	0	0
APLP2	1.47449	0	0
AGAP1	1.0062	0	0
CISD3	4.80331	0	0
MAGEF1	3.14999	0	0
KIF5C	1.85549	0	0
DYNLL1-AS1	4.92958	0	0
MRPL11	3.37311	0	0
FBXL13	1.08537	0	0
CD164	1.86872	0	0
CKAP4	3.00208	0	0
NELFA	1.38347	0	0
STOX1	1.50926	0	0
NDFIP1	0.952766	0	0
MRPS23	3.26174	0	0
C16orf93	3.34288	0	0
NSMCE1	1.89613	0	0
MOSPD1	3.59031	0	0
RGS22	1.08008	0	0
IMP3	3.38702	0	0
NDUFV1	2.00634	0	0
HNRNPA2B1	0.757156	0	0
TEKT4	7.76119	0	0
IFT27	1.88755	0	0
HOXB-AS3	2.62075	0	0
SRM	3.00429	0	0
GLA	4.32456	0	0
HDLBP	1.25287	0	0
AC007563.5	1.48413	0	0
NUDT3	2.3222	0	0
ST6GALNAC6	2.43335	0	0
HSPA1A	2.31315	0	0
KIF19	6.05254	0	0
NR2F2	2.21092	0	0
SLC22A17	1.51115	0	0
FKBP4	3.50643	0	0
POLR2E	3.02275	0	0
SGPP2	4.81094	0	0
PTPN3	3.48442	0	0
PDZD11	4.19917	0	0
ZNF511	3.59985	0	0
C1orf123	2.9604	0	0
POP7	5.19731	0	0
BEST4	4.66364	0	0
B9D2	4.00139	0	0
BCAS2	2.13323	0	0
ARX	8.8474	0	0
FAM3C	2.14109	0	0
EMG1	2.40924	0	0
SEC62	1.29044	0	0
CTD-3049M7.1	3.33816	0	0
MYL9	5.79809	0	0
RP11-624L4.1	1.893	0	0
CBX3	2.07165	0	0
NT5DC2	3.61783	0	0
LINC00998	4.2726	0	0
CDH6	3.45745	0	0
ZDHHC14	1.27669	0	0
MOB4	3.26706	0	0
PNMA2	2.24196	0	0
LRRC10B	8.84762	0	0
ZNF24	1.69795	0	0
AC004540.5	2.95983	0	0
ADRM1	4.03593	0	0
DUSP18	2.36642	0	0
RRAGD	1.97039	0	0
KLF10	2.63062	0	0
TRAPPC3	3.01697	0	0
TFF3	6.04346	0	0
MED31	2.22982	0	0
KDELR1	2.6701	0	0
NUP62CL	4.67327	0	0
PPP2CB	1.15251	0	0
COA4	3.47989	0	0
TAF9	1.83261	0	0
AKNA	1.91083	0	0
IGFBP7-AS1	4.13451	0	0
NDUFB1	2.51876	0	0
TSPYL1	2.95366	0	0
FBXW9	3.82891	0	0
CTC-340A15.2	4.64391	0	0
MED29	2.4504	0	0
FAM127B	4.16328	0	0
NT5C	2.65357	0	0
ZNF487	1.01358	0	0
GS1-251I9.4	2.52313	0	0
PPM1G	2.03025	0	0
WT1-AS	7.35059	0	0
MRPL24	3.31988	0	0
MT1X	1.92816	0	0
TOB1	1.3288	0	0
MAK	1.37378	0	0
HLA-DRA	2.39439	0	0
EZR	0.979314	0	0
PPP2R1A	1.85387	0	0
AC104809.3	3.54539	0	0
C21orf2	2.76321	0	0
CCDC41	0.965262	0	0
PSMD7	2.03279	0	0
TTLL10	7.51131	0	0
MANBAL	2.75986	0	0
PITHD1	2.40834	0	0
C12orf76	2.58889	0	0
SLC1A1	2.89657	0	0
WT1	9.41814	0	0
FAM210B	4.10568	0	0
DALRD3	2.37682	0	0
ACP1	2.70289	0	0
FAM219B	2.78008	0	0
RPL7L1	2.18808	0	0
ID2	1.56056	0	0
VEZF1	1.7124	0	0
MCFD2	1.90005	0	0
SURF1	3.56122	0	0
PPP1CA	3.70936	0	0
CDC26	3.47298	0	0
INHBA	3.73943	0	0
RP11-431M7.2	5.05659	0	0
MRPL22	2.12802	0	0
LZTFL1	2.57022	0	0
ARHGDIA	2.51356	0	0
SYNE1	0.753886	0	0
CERKL	2.7222	0	0
TTC1	1.31825	0	0
CXADR	4.11185	0	0
ITGAE	3.00435	0	0
SSR3	2.00176	0	0
PA2G4	2.95352	0	0
FSIP1	1.21423	0	0
B3GNT5	1.71801	0	0
CCDC13	2.58551	0	0
CRISPLD1	1.6855	0	0
YIPF6	1.65207	0	0
MPG	3.25975	0	0
HRAS	3.75163	0	0
PERP	7.0239	0	0
TUSC2	4.10148	0	0
CXXC4	2.25196	0	0
SLC44A1	0.823657	0	0
NUDT2	2.58757	0	0
WFS1	1.91475	0	0
PSMC1	1.91838	0	0
SCAMP4	2.3166	0	0
ZNF90	3.69254	0	0
TMEM9	2.60384	0	0
KATNB1	3.48241	0	0
RILPL2	2.46001	0	0
C19orf24	3.52141	0	0
DLGAP1-AS1	2.71133	0	0
CDK4	3.05592	0	0
PRKRA	1.45929	0	0
RDH14	3.77825	0	0
SLC25A11	3.70294	0	0
ANXA11	1.42946	0	0
FRZB	3.00285	0	0
EFNB3	4.12485	0	0
SNRPB	3.21874	0	0
CWC15	2.28293	0	0
2021-09-11	1.14254	0	0
ATP5EP2	5.58087	0	0
CEBPD	2.02282	0	0
POLE4	3.3664	0	0
CCDC167	4.30495	0	0
DBN1	2.90144	0	0
CEBPB	1.98068	0	0
KIAA1456	4.17912	0	0
LSM2	2.73778	0	0
SNF8	2.10893	0	0
SALL1	2.25217	0	0
ALDH9A1	1.74964	0	0
SMIM4	1.62298	0	0
DDRGK1	2.64005	0	0
TMEM134	3.14895	0	0
MED10	2.4971	0	0
EIF5A	3.50202	0	0
KCNIP1	3.04255	0	0
FBXL15	3.59802	0	0
LRRC71	5.57418	0	0
IRF2BP2	1.50442	0	0
NME3	1.56366	0	0
HEG1	1.53156	0	0
RPS19BP1	3.21991	0	0
S1PR3	2.91239	0	0
STIP1	2.37155	0	0
CRLS1	1.53808	0	0
C1GALT1C1	4.8934	0	0
MAZ	3.03267	0	0
TMEM106C	3.24846	0	0
NPHP1	1.04429	0	0
G6PC3	3.40733	0	0
TMEM254	1.65745	0	0
AASDHPPT	1.97725	0	0
C5orf45	1.27208	0	0
FAM161A	1.8561	0	0
RNF167	2.75546	0	0
TMED1	4.22478	0	0
FUNDC1	3.88756	0	0
BNC2	0.927995	0	0
MFSD6	2.49186	0	0
RER1	2.27265	0	0
LYRM1	1.94301	0	0
HEY2	2.60204	0	0
JOSD2	3.63862	0	0
IAH1	1.92541	0	0
PLD5	2.16993	0	0
LINC00886	2.36768	0	0
PACRG	0.694121	0	0
ARPC1A	1.54412	0	0
FLYWCH2	2.79255	0	0
DDIT3	2.04558	0	0
PNMA1	2.86959	0	0
HERPUD1	1.99359	0	0
ACAT1	1.39086	0	0
IL20RA	3.36138	0	0
PPP1R32	3.69887	0	0
MMAB	2.28077	0	0
C9orf72	1.21958	0	0
DZANK1	1.47661	0	0
ZDHHC1	2.14724	0	0
MRPL52	3.13412	0	0
CNTRL	1.03673	0	0
ATXN1	0.665065	0	0
COLQ	1.25587	0	0
RBX1	2.55941	0	0
UQCRC1	2.68328	0	0
NUDT1	4.92511	0	0
TSSC4	3.16204	0	0
CLNS1A	1.11619	0	0
WWC2	1.70125	0	0
MRPL32	3.38078	0	0
HK1	1.40852	0	0
LRRC43	3.15135	0	0
CLUAP1	1.2811	0	0
CNN3	0.875211	0	0
RP11-624M8.1	1.98111	0	0
CPNE2	2.34805	0	0
TMEM248	1.60591	0	0
TMEM126B	2.66365	0	0
FDXR	2.73449	0	0
IDH3G	2.75123	0	0
PDHA1	2.86202	0	0
RBM3	1.84926	0	0
EIF4H	1.63708	0	0
ZMAT2	2.60445	0	0
EHBP1L1	2.9348	0	0
ARL4A	4.10849	0	0
PIGP	2.85474	0	0
RP11-89K10.1	2.43233	0	0
NSFL1C	1.77507	0	0
TGOLN2	1.9037	0	0
NDUFA6	3.47517	0	0
MRPS11	2.70059	0	0
KLHDC8A	1.60485	0	0
PSMA5	1.81179	0	0
ZNF22	3.05872	0	0
CDKN1A	2.04078	0	0
UCP2	5.53597	0	0
NCS1	1.6551	0	0
PSMB8	3.97934	0	0
TMED10	1.12982	0	0
LRRC9	0.838424	0	0
CCL3	2.45505	0	0
CCND1	5.40683	0	0
ZNF32	2.8461	0	0
GAS7	1.17944	0	0
IFT52	1.51205	0	0
RPAIN	1.51243	0	0
RTF1	1.2241	0	0
LBH	5.3566	0	0
PTPRM	0.879849	0	0
SLC2A13	2.83253	0	0
EAPP	1.26115	0	0
NAA38	2.37168	0	0
SDF4	2.68416	0	0
LYRM2	1.49957	0	0
H2AFX	3.93631	0	0
EPHX2	2.01677	0	0
C9orf78	2.5376	0	0
TCEAL7	5.18245	0	0
SPDYE2	1.39075	0	0
ISCA2	3.89388	0	0
LAYN	3.32143	0	0
RAD23B	1.10939	0	0
RPN1	1.72243	0	0
FUZ	3.56892	0	0
P4HA2	2.12516	0	0
PRAF2	3.63999	0	0
KIAA0825	0.94143	0	0
ANAPC15	4.27947	0	0
RABL2B	1.52418	0	0
CCNDBP1	2.57955	0	0
B3GALTL	1.33695	0	0
C15orf40	1.85999	0	0
ZNF106	1.12151	0	0
EMC10	2.44569	0	0
OCIAD1	0.9926	0	0
DCTN6	3.05788	0	0
LRRC28	1.01309	0	0
SNTN	8.29988	0	0
TC2N	3.39539	0	0
RNF5	3.80468	0	0
SYT17	1.14724	0	0
THRA	1.36348	0	0
ANP32B	1.70659	0	0
MORN1	1.82248	0	0
FAM74A3	7.91223	0	0
FLOT1	1.37546	0	0
TCEA2	2.32972	0	0
VAPA	0.889943	0	0
RBBP7	1.34358	0	0
AGBL2	2.80685	0	0
SGCE	1.28801	0	0
TPGS1	2.9938	0	0
BCL11A	6.73161	0	0
NEDD9	2.78712	0	0
RFK	3.71689	0	0
MRPS18B	2.62826	0	0
TMEM9B	2.35662	0	0
ORMDL2	4.66716	0	0
FZD6	4.69905	0	0
TSPAN2	2.74376	0	0
CLVS1	1.49498	0	0
MXRA7	1.51048	0	0
HTATSF1	2.41597	0	0
ANAPC5	1.09225	0	0
MRPL50	3.60227	0	0
SLC41A1	1.96356	0	0
PQBP1	3.95277	0	0
MAP6	1.10794	0	0
TERF2IP	0.983506	0	0
TXNDC12	2.10859	0	0
TM2D3	1.75686	0	0
C4orf27	2.22963	0	0
SLC35F1	1.41328	0	0
TADA3	2.11389	0	0
SNAPC5	3.13676	0	0
SKA2	1.24189	0	0
CD2BP2	2.97346	0	0
MAP2K2	1.89407	0	0
ADAM12	1.5828	0	0
ARMCX1	2.91489	0	0
CMBL	2.23786	0	0
PMVK	2.42659	0	0
LRRC34	1.86291	0	0
KTN1	0.792927	0	0
PRKCSH	2.43514	0	0
BEX2	2.58815	0	0
CYB561A3	2.79761	0	0
IFIT1	1.72135	0	0
PODXL2	4.53043	0	0
IRAK1	3.17963	0	0
CCP110	1.60801	0	0
OCEL1	4.39449	0	0
EIF3M	1.76887	0	0
RAB9A	1.55332	0	0
ZNF688	3.35467	0	0
MYOF	1.74983	0	0
CLPP	3.12948	0	0
RPN2	1.60916	0	0
DGCR6L	4.10139	0	0
PPAPDC1B	2.31389	0	0
YEATS4	2.68757	0	0
BLCAP	1.69825	0	0
C10orf118	1.52705	0	0
GXYLT2	1.62294	0	0
CATSPERD	3.62849	0	0
CHCHD10	3.07994	0	0
NDUFS2	2.0749	0	0
FAM173A	2.33993	0	0
PSMD3	1.92947	0	0
EFEMP2	2.59146	0	0
CENPV	4.56421	0	0
TMEM50B	1.38102	0	0
SPATA7	1.2166	0	0
RP11-103G8.2	1.68784	0	0
RP11-368I7.4	3.65464	0	0
ANKRD26	0.889571	0	0
ZSCAN1	3.54718	0	0
VOPP1	0.842627	0	0
ACTN4	1.28289	0	0
CTSB	1.89904	0	0
SRA1	1.35579	0	0
REEP5	1.01016	0	0
PSPH	1.76329	0	0
LRIG3	1.20152	0	0
LMNA	0.766496	0	0
RCAN3	4.65892	0	0
ISOC2	3.77535	0	0
MRPS36	2.43463	0	0
STRA13	4.01678	0	0
CCDC67	3.28573	0	0
UBA1	1.20263	0	0
AIMP2	2.24999	0	0
PRELP	4.11892	0	0
PAK3	4.16896	0	0
MED21	1.58239	0	0
SDF2	2.53681	0	0
NOXA1	2.78515	0	0
WIPI2	1.56042	0	0
THUMPD1	1.92014	0	0
KCTD17	3.59398	0	0
MRPS14	2.48812	0	0
IFI6	1.60772	0	0
NUDT4	1.19831	0	0
RWDD1	2.20615	0	0
PSMD13	1.94794	0	0
TMEM203	4.11647	0	0
HADHB	1.17726	0	0
FSD1L	0.982507	0	0
PRPF31	2.03348	0	0
FAM122C	1.81408	0	0
PALM2	2.63612	0	0
ANXA6	2.10521	0	0
TMX4	1.20785	0	0
SAP30	2.20187	0	0
TMEM108	0.912602	0	0
ZFP36	2.09563	0	0
NWD1	1.19542	0	0
PFDN4	3.13001	0	0
C10orf105	2.74284	0	0
BLVRA	2.23768	0	0
PDCD4	1.26244	0	0
METAP2	1.11924	0	0
MRPL19	1.36315	0	0
UBE2I	1.50473	0	0
C6orf226	4.06353	0	0
PHAX	1.97297	0	0
GRSF1	1.43995	0	0
CHCHD6	1.41354	0	0
TSR3	3.27678	0	0
PPFIBP1	1.48454	0	0
TSR2	3.81353	0	0
IGFBP4	5.55137	0	0
MRPL17	4.71909	0	0
PSMC2	1.39304	0	0
NARF	1.82694	0	0
RP11-65J3.1	3.36128	0	0
ZNF770	2.01355	0	0
TEKT3	5.1563	0	0
AC007796.1	2.02939	0	0
COMMD7	2.07329	0	0
LAPTM4B	1.48343	0	0
MCRS1	3.0118	0	0
TTC30B	4.12948	0	0
UBXN6	2.4177	0	0
CEBPZ-AS1	1.59418	0	0
NEDD4L	1.24317	0	0
MYLK3	3.67482	0	0
CDK2AP2	4.17056	0	0
USP22	0.935157	0	0
AK9	1.0615	0	0
DNAL1	1.37982	0	0
EIF5B	1.13591	0	0
UBE2A	2.01922	0	0
LDHA	2.26118	0	0
ITGA2	3.62341	0	0
NUP37	2.08776	0	0
LRRC73	7.3358	0	0
TUBB6	3.79905	0	0
GTF3A	2.65039	0	0
JKAMP	1.66907	0	0
ZSCAN18	0.986068	0	0
P4HB	1.82507	0	0
PSMC3	3.86893	0	0
WRAP53	3.17965	0	0
STOML3	6.20511	0	0
MYO1E	0.844513	0	0
CYP11A1	2.94669	0	0
CISD1	1.56045	0	0
KIF27	0.725587	0	0
FDX1	1.55897	0	0
WDR73	1.42145	0	0
DNAJA2	2.15123	0	0
GOLGA7	2.38964	0	0
ITPR1	1.62363	0	0
KANSL1L	1.06459	0	0
ISCA1	1.99769	0	0
LEPROTL1	1.99569	0	0
VPS25	3.24435	0	0
WDR52-AS1	2.5157	0	0
SERTAD4	3.39341	0	0
TPM3	1.41419	0	0
PIGT	2.9028	0	0
MALSU1	1.62997	0	0
WDR92	1.42174	0	0
RP11-344E13.3	2.68062	0	0
RNF220	0.812627	0	0
JPH2	3.21843	0	0
OXLD1	3.57191	0	0
GPC4	1.30297	0	0
C9orf142	2.57567	0	0
PNPLA4	3.43972	0	0
MRPL13	2.13847	0	0
DNAJC4	3.55505	0	0
HOXB-AS1	2.12328	0	0
PARP1	2.05506	0	0
TRIM28	2.26531	0	0
CYB5D1	3.16819	0	0
KNDC1	1.12665	0	0
USP43	2.55479	0	0
GLRX5	2.93033	0	0
PLP2	4.73868	0	0
GLIPR2	2.65127	0	0
C3orf67	1.83874	0	0
WDPCP	0.683254	0	0
COL22A1	2.32828	0	0
COA6	4.08296	0	0
SKAP2	0.665998	0	0
CCDC173	0.716202	0	0
UQCC2	2.22853	0	0
PARD6B	2.27516	0	0
AC004540.4	6.17383	0	0
FAM179A	0.821746	0	0
PCGF2	4.81367	0	0
H1FX	2.62316	0	0
AAMP	2.31111	0	0
MRC2	2.19847	0	0
UXS1	1.74364	0	0
DDT	2.43607	0	0
BRD3	2.07527	0	0
GPM6B	0.507299	0	0
TMEM218	2.11561	0	0
SMPD2	4.29822	0	0
FGD5-AS1	1.81715	0	0
NUAK1	1.51123	0	0
IRS1	3.41426	0	0
TAF6	3.32112	0	0
SDF2L1	4.23668	0	0
FAM84B	2.04216	0	0
ORMDL1	1.23757	0	0
NOL7	2.23615	0	0
TRMT10C	3.52055	0	0
SULF2	1.43876	0	0
ENKD1	2.52728	0	0
CITED2	4.61695	0	0
RIC3	0.964919	0	0
PDCD5	2.35268	0	0
SMKR1	6.53992	0	0
CHMP4B	1.72457	0	0
SLC25A14	2.08266	0	0
EIF5	1.09998	0	0
XPO5	2.26752	0	0
STAMBPL1	1.75989	0	0
STK16	3.37388	0	0
MRPS18C	2.16242	0	0
RXRG	3.85148	0	0
TSPAN31	2.14134	0	0
GAR1	2.20903	0	0
MRPL4	2.47564	0	0
ZMYND12	2.94983	0	0
FCGRT	1.78852	0	0
LRRC61	3.40452	0	0
SF3B4	2.85985	0	0
STARD3NL	1.47364	0	0
QDPR	2.35114	0	0
RGS3	2.08203	0	0
FAT3	0.758103	0	0
BCO2	1.39464	0	0
DYNC2LI1	0.795985	0	0
POLR2C	2.30888	0	0
SRSF7	0.778296	0	0
JAG1	1.29769	0	0
YIPF5	2.28608	0	0
NABP2	3.08011	0	0
UBE2V2	1.43897	0	0
DYRK2	2.94721	0	0
MMADHC	1.80831	0	0
C14orf180	7.4276	0	0
SDHB	1.37883	0	0
ARPC2	1.10389	0	0
MYCBP	6.4516	0	0
R3HCC1	3.49598	0	0
TMEM65	1.41726	0	0
TMEM106B	1.30427	0	0
DTX3	1.7965	0	0
FAM134A	2.51647	0	0
ZNF474	1.56701	0	0
FBXO32	1.1944	0	0
EVA1B	4.6757	0	0
UBE2S	3.1652	0	0
PTPLAD1	0.960114	0	0
C1orf43	1.31887	0	0
TMEM190	11.6924	0	0
KIF24	1.97686	0	0
SLC39A6	2.05652	0	0
FEZ2	1.6327	0	0
ERBB2	1.14295	0	0
GMPR2	2.9592	0	0
VEPH1	3.31182	0	0
C14orf1	2.79826	0	0
IQUB	1.22559	0	0
SOX15	5.18638	0	0
DNAJB9	2.8615	0	0
ISYNA1	3.0967	0	0
C8orf4	4.39232	0	0
C12orf44	3.27663	0	0
PRPS1	2.22067	0	0
MRPL42	1.58371	0	0
RNLS	1.1738	0	0
C11orf1	3.1199	0	0
RP5-857K21.4	2.47252	0	0
TAF10	3.3952	0	0
[truncated: 26,342 more rows]

## Sheet: AEP v.s. EPN
Supplementary Data 8C. Differently expressed genes in malignant cells (AEP v.s. EPN). Related to Fig. 5
gene	log2FC	Pvalue	Adj_pval
NPAS3	2.65263	0	0
LINC00478	1.80785	0	0
CTNNA2	3.14165	0	0
NLGN1	4.19547	0	0
AUTS2	2.17824	0	0
ZBTB20	2.01782	0	0
CTNND2	2.53523	0	0
SORBS1	2.44698	0	0
MED13L	2.58584	0	0
TRPS1	2.71707	0	0
LSAMP	4.26812	0	0
MAML2	2.16501	0	0
NFIA	1.49112	0	0
QKI	1.88554	0	0
SAMD4A	3.04618	0	0
LPP	2.94471	0	0
RORA	1.71636	0	0
NRG3	1.68511	0	0
DCLK2	4.12622	0	0
ZSWIM6	2.19807	0	0
MKLN1	2.01908	0	0
GPM6A	4.6726	0	0
TRIO	2.29933	0	0
PTPRZ1	2.32422	0	0
MSI2	1.57363	0	0
PARD3	1.82066	0	0
ARHGAP26	3.06159	0	0
PTPRG	1.90406	0	0
FMNL2	1.93509	0	0
DOCK4	3.10612	0	0
FOXO1	3.43152	0	0
JMJD1C	1.83976	0	0
GLIS3	1.61507	0	0
ARID1B	1.67908	0	0
CHD9	2.15835	0	0
ZFAND3	1.50932	0	0
MACF1	1.55725	0	0
STARD13	2.74677	0	0
TTC28	1.95156	0	0
PBX1	1.46074	0	0
TCF4	2.17707	0	0
CAMK2D	4.10084	0	0
AKT3	1.48739	0	0
USP54	2.67006	0	0
BMP2K	2.61508	0	0
TCF12	1.53761	0	0
NAV2	1.49449	0	0
FARP1	2.82936	0	0
SLC1A2	2.05678	0	0
ZNRF3	3.4432	0	0
PTK2	1.59097	0	0
RP11-37B2.1	2.41522	0	0
BIRC6	1.75039	0	0
RBM6	1.85844	0	0
TNRC6A	1.77988	0	0
DLG2	2.48314	0	0
FGFR2	2.3638	0	0
ROR1	3.52821	0	0
ERC1	1.65568	0	0
KMT2C	1.88991	0	0
MAPK10	1.12954	0	0
NRCAM	5.86786	0	0
RP11-179A16.1	4.27708	0	0
SBF2	1.54904	0	0
CLIC4	4.09959	0	0
BAI3	2.71164	0	0
AFF1	2.4987	0	0
EIF4G3	1.24934	0	0
NAALADL2	2.16247	0	0
BCL2	1.89222	0	0
CD44	4.08067	0	0
EXOC4	1.3363	0	0
KLHL29	1.92896	0	0
FOXN3	1.7141	0	0
PHYHIPL	3.60206	0	0
C10orf11	2.25902	0	0
ABLIM1	1.47921	0	0
CSMD1	5.98621	0	0
FOXO3	2.4728	0	0
PTPRK	1.80016	0	0
ERBB2IP	1.94578	0	0
ADCY2	1.30553	0	0
ANKRD17	1.87626	0	0
TBL1XR1	1.70043	0	0
ABR	2.8068	0	0
UBR5	1.66046	0	0
BRWD1	2.43408	0	0
BCKDHB	2.24495	0	0
ANKRD28	2.24809	0	0
ZNF638	1.56629	0	0
TANC1	2.43752	0	0
NFAT5	1.83623	0	0
TEAD1	1.34966	0	0
RERE	1.16667	0	0
REV3L	1.41047	0	0
ITPR2	1.45283	0	0
FAM189A2	1.99769	0	0
FOXP1	1.3627	0	0
CHD2	1.20981	0	0
ELMO1	6.50147	0	0
SMYD3	1.7114	0	0
TSC22D1	2.0196	0	0
LIFR	3.07641	0	0
NFIB	0.908142	0	0
RP11-761E20.1	3.09911	0	0
ARAP2	2.94086	0	0
ZBTB16	5.3945	0	0
PCCA	2.14708	0	0
MKL1	2.82826	0	0
SETD2	1.77908	0	0
DDX17	1.4855	0	0
DST	1.18685	0	0
AFF3	1.52746	0	0
ELL2	2.89622	0	0
MAN2A1	3.46606	0	0
LINC-PINT	1.41027	0	0
PDE3A	1.74633	0	0
UNC5D	5.85371	0	0
PRKD1	2.15954	0	0
TCF7L2	1.59051	0	0
NFASC	3.77938	0	0
DOCK3	1.76562	0	0
EYA2	9.00394	0	0
CECR2	3.33937	0	0
PPAP2A	1.90122	0	0
GPR125	2.61208	0	0
FYN	1.74566	0	0
BAZ2B	1.6452	0	0
XIST	1.5789	0	0
C9orf3	1.16257	0	0
TNIK	1.81554	0	0
BMPR1B	2.67034	0	0
UPK3B	1.39846	0	0
NCOA1	1.53701	0	0
MAML3	1.70109	0	0
MAGI2	1.01919	0	0
HDAC4	2.81328	0	0
MAP4K4	2.08642	0	0
DLGAP1	3.52637	0	0
DYRK1A	1.92226	0	0
VPS13B	1.61811	0	0
PICALM	2.06006	0	0
DCLK1	2.59398	0	0
DENND1A	1.33062	0	0
TMCC1	2.04275	0	0
ZEB2	2.12839	0	0
STRN3	2.29978	0	0
BMPR1A	1.93696	0	0
KANK1	1.27812	0	0
CHD7	1.80492	0	0
FNDC3B	1.46225	0	0
USP34	1.2683	0	0
WDFY3	1.36504	0	0
FRMD4A	3.46579	0	0
RALGAPA1	1.59601	0	0
STAG1	1.43018	0	0
PIK3R1	2.88472	0	0
SMARCC1	2.30924	0	0
PPARG	4.95889	0	0
IGSF11	4.0236	0	0
MLLT10	1.71521	0	0
FKBP5	5.06941	0	0
SIPA1L1	1.22521	0	0
XKR6	1.98889	0	0
KIF1B	1.11036	0	0
ITPKB	2.2037	0	0
PAN3	1.42498	0	0
PCNX	1.97307	0	0
RBM26	1.97895	0	0
LRP4	3.27478	0	0
PARK2	1.73164	0	0
CDH20	6.54735	0	0
PSD3	1.39728	0	0
EXT1	1.2088	0	0
WWOX	1.06715	0	0
GPC6	3.17655	0	0
PSME4	2.3132	0	0
WWTR1	1.41624	0	0
PAPD4	1.73125	0	0
MEF2A	1.60498	0	0
ZCCHC7	1.57721	0	0
ZMIZ1	2.85462	0	0
TENM4	1.62235	0	0
FHIT	1.44577	0	0
MNAT1	1.48664	0	0
PALLD	1.363	0	0
ZHX2	1.30079	0	0
PARD3B	0.863215	0	0
SEMA6A	4.05367	0	0
POU2F1	1.45668	0	0
KANSL1	1.67757	0	0
FAT3	1.27537	0	0
KLF12	1.78719	0	0
SENP6	1.31258	0	0
GRM7	3.56333	0	0
HOMER1	2.12761	0	0
TJP1	1.56507	0	0
NF1	1.19537	0	0
BACH2	1.58391	0	0
DSCAM	3.41052	0	0
EGFR	2.2531	0	0
MSRA	1.63647	0	0
TPST1	1.7509	0	0
ZEB1	1.84511	0	0
PRKG1	1.02505	0	0
FLRT2	3.26496	0	0
TTC3	1.50371	0	0
GPATCH8	1.33371	0	0
ETV6	1.44011	0	0
RNF19A	1.39739	0	0
MLLT3	1.61884	0	0
SGMS1	1.9595	0	0
WSB1	1.00591	0	0
TBC1D5	1.44492	0	0
MAPK4	2.12621	0	0
CDK14	1.19907	0	0
PPARGC1A	1.98658	0	0
BTBD9	1.28632	0	0
RBMS3	4.05131	0	0
TNRC18	2.13316	0	0
IQCJ-SCHIP1	4.98179	0	0
BCR	4.50113	0	0
CLASP2	1.28129	0	0
ZMYM2	1.61629	0	0
SPRED2	2.44852	0	0
CADM2	6.17505	0	0
PTPRJ	2.48131	0	0
ADCY8	3.70283	0	0
ATXN2	1.00835	0	0
MAPK8	1.58748	0	0
R3HDM2	1.92295	0	0
PIAS1	1.35007	0	0
ALDH1L1	6.04024	0	0
ZHX3	2.31518	0	0
GAB2	1.98115	0	0
PLCB1	4.10057	0	0
SGCD	3.15593	0	0
MBNL1	1.7676	0	0
ASAP1	1.66765	0	0
CHL1	2.91265	0	0
GSK3B	1.85744	0	0
PPP3CA	1.36807	0	0
PUM1	1.30357	0	0
OPCML	6.45012	0	0
AGAP1	1.07617	0	0
IMMP2L	1.16389	0	0
SETD5	1.31261	0	0
MARK3	1.49549	0	0
NFATC2	1.82091	0	0
PCDH9	3.88802	0	0
TSC22D2	1.77803	0	0
MBD5	1.13484	0	0
SEMA6D	2.45289	0	0
NEAT1	1.1723	0	0
GNAQ	1.03493	0	0
ZNF608	1.5387	0	0
STK3	1.27435	0	0
BMPR2	1.52384	0	0
PPP2R2B	1.63411	0	0
RP11-141M1.3	4.10146	0	0
GIGYF2	1.71982	0	0
AHCYL2	1.37815	0	0
NTM	2.85607	0	0
SPAG9	1.17926	0	0
PCDH15	4.87661	0	0
KAL1	4.60215	0	0
NKTR	1.61141	0	0
CPAMD8	10.4777	0	0
NOS1AP	2.48233	0	0
AASS	2.62159	0	0
ITGAV	1.7121	0	0
TRAF3IP2-AS1	1.49758	0	0
DIP2C	1.47071	0	0
EPHA6	1.31257	0	0
VCL	2.30339	0	0
ASH1L	1.2844	0	0
MEIS1	1.61972	0	0
GRIK2	2.8769	0	0
MAP4K3	1.30639	0	0
WIF1	9.5256	0	0
PCP4	4.73334	0	0
UBR3	1.5259	0	0
ARHGEF26	2.07405	0	0
DIP2B	1.7671	0	0
AHI1	1.0248	0	0
SOX6	0.892996	0	0
ARHGEF12	1.54243	0	0
RAPGEF2	1.40658	0	0
FTO	1.28535	0	0
NEBL	0.831577	0	0
FCHSD2	1.6938	0	0
MFHAS1	1.88609	0	0
DENND5A	2.23433	0	0
MAGI1	1.10223	0	0
FLJ27365	3.87348	0	0
ARHGAP24	4.87113	0	0
ST8SIA1	1.30485	0	0
SRPK2	1.29747	0	0
RBM25	1.52345	0	0
TNRC6B	1.0957	0	0
ATP9A	3.0404	0	0
MED13	1.55277	0	0
PAXBP1	1.71377	0	0
HIF3A	10.502	0	0
GABBR1	3.10442	0	0
ARHGAP31	2.35603	0	0
ATP13A3	2.14924	0	0
PPFIA1	2.19132	0	0
KDM6A	1.50481	0	0
RP11-398G24.2	5.58225	0	0
ANKRD36C	2.2926	0	0
ADK	1.00129	0	0
FNDC3A	1.84015	0	0
KAZN	1.21022	0	0
OPHN1	1.74599	0	0
RAB11FIP3	2.57053	0	0
EXOC6B	1.20361	0	0
TDRD3	1.60434	0	0
ASPH	2.21914	0	0
CA8	9.6558	0	0
LUZP2	9.54069	0	0
RELN	4.76522	0	0
ANK2	0.828189	0	0
PPP6R3	1.24752	0	0
SLC8A1	2.58406	0	0
KMT2E	1.36327	0	0
TNC	6.49929	0	0
UST	2.20962	0	0
EBF1	3.97524	0	0
CHKA	1.78414	0	0
CDKAL1	1.39189	0	0
ANKRD11	1.11757	0	0
LPHN3	3.01745	0	0
ARHGAP21	1.06489	0	0
SSH2	3.034	0	0
BRAF	1.02172	0	0
JARID2	2.11205	0	0
ATAD2B	1.56608	0	0
KCNMA1	0.94106	0	0
SCAF8	1.82267	0	0
SUMF1	1.59047	0	0
SND1	1.34736	0	0
PAFAH1B1	1.38649	0	0
SH3D19	1.47621	0	0
CAMTA1	0.979135	0	0
PHF21A	1.25601	0	0
REPS1	1.93041	0	0
TRAK1	1.2941	0	0
HIF1A	2.16085	0	0
RFWD2	1.39731	0	0
SFPQ	1.3394	0	0
MYCBP2	1.28401	0	0
FBXO42	2.05399	0	0
CTBP2	1.55694	0	0
NCOR2	1.69131	0	0
ADAMTS9	1.29933	0	0
SETBP1	1.51799	0	0
SLC4A7	4.12083	0	0
GFAP	2.20123	0	0
PCSK5	1.71944	0	0
FNBP1	1.77839	0	0
FTX	0.727671	0	0
SASH1	2.19509	0	0
DNAH14	2.11328	0	0
PHACTR1	0.965014	0	0
FAF1	1.20605	0	0
ST6GALNAC3	1.62175	0	0
CLASP1	1.1916	0	0
PELI2	1.3169	0	0
ELF1	2.40522	0	0
ZNF407	1.6678	0	0
UBAP2	2.4055	0	0
MDM4	1.89981	0	0
FRS2	1.47439	0	0
FRMD5	1.51258	0	0
ARID4B	1.10728	0	0
RHOBTB3	1.85966	0	0
CBFA2T2	1.52317	0	0
GATAD2B	1.72028	0	0
LHFP	1.71119	0	0
SOS1	1.23964	0	0
TRIM9	2.73834	0	0
HIVEP2	1.70081	0	0
PRKCE	1.48696	0	0
PPP1R12A	1.50913	0	0
GTDC1	2.04377	0	0
LINC00969	1.20417	0	0
CMIP	1.26224	0	0
SMOC1	3.86144	0	0
SNX29P2	1.11243	0	0
NBAS	1.17112	0	0
CORO1C	2.20222	0	0
PSPC1	1.8046	0	0
PDHX	2.50176	0	0
NT5DC3	2.78338	0	0
ARHGAP32	1.23625	0	0
CEP170	1.95008	0	0
FBXW7	1.73648	0	0
LCOR	2.14471	0	0
RNF38	1.61258	0	0
TTN-AS1	1.75633	0	0
SMURF1	1.6632	0	0
UBE2H	0.952487	0	0
SPTBN1	1.15341	0	0
PHLPP1	1.50287	0	0
RUFY3	1.28854	0	0
DAAM2	3.47408	0	0
PTBP2	1.253	0	0
NOL4	4.98677	0	0
RP11-123O10.4	4.50341	0	0
FBXL7	0.935321	0	0
PPP1R9A	1.05705	0	0
CLIP1	1.26891	0	0
MON2	1.25161	0	0
PDE3B	5.12647	0	0
TNS1	2.40925	0	0
RP11-453F18__B.1	5.46053	0	0
FRYL	1.68876	0	0
ARL15	1.23988	0	0
MIR29A	2.00063	0	0
ZCCHC11	1.20671	0	0
SRSF11	1.16519	0	0
PRKCA	0.847077	0	0
OSBPL11	2.0815	0	0
ST6GAL1	3.19099	0	0
SIK3	0.769064	0	0
WDFY2	1.57708	0	0
NIPBL	1.00135	0	0
PDS5B	1.5118	0	0
CHD6	1.03232	0	0
KIF21A	1.29652	0	0
BICD1	1.12073	0	0
PPP6R2	2.00764	0	0
TAOK1	1.44443	0	0
DAPK1	1.40039	0	0
ANKRD36	1.28972	0	0
LDLRAD3	1.40386	0	0
IGF1R	0.84044	0	0
EHMT1	1.52514	0	0
KALRN	1.21602	0	0
XPO1	1.27746	0	0
DOCK7	0.934904	0	0
ROBO1	1.56012	0	0
DTNA	0.65779	0	0
NHSL1	1.37828	0	0
RASSF8	1.35514	0	0
ERBB4	1.83287	0	0
PIBF1	1.16006	0	0
RAD51B	0.950469	0	0
SLC4A4	1.66886	0	0
FAM171A1	2.75549	0	0
KDM4C	1.47709	0	0
NKAIN3	2.99274	0	0
NTRK3	2.65938	0	0
RYR3	4.4681	0	0
DSCAML1	5.49984	0	0
MAP3K5	1.66889	0	0
CDK13	1.01647	0	0
NRIP1	2.54876	0	0
MTMR3	2.41396	0	0
ROCK2	1.53433	0	0
EPS8	1.73097	0	0
RASA2	2.06054	0	0
NOTCH2	1.68616	0	0
SLMAP	1.37982	0	0
LARP4B	1.74973	0	0
SNX25	1.64412	0	0
NKD1	2.85246	0	0
TCERG1	1.9168	0	0
PLXDC2	0.741845	0	0
PTPN13	1.76203	0	0
PIP5K1A	1.37109	0	0
UBE2K	1.36615	0	0
KCNT2	3.66648	0	0
HERC4	1.3441	0	0
MAP4K5	1.57039	0	0
GLS	2.0373	0	0
SLC14A1	3.05971	0	0
TAB2	1.49777	0	0
RPS6KA2	1.43293	0	0
CAMKMT	2.02615	0	0
EHBP1	1.2125	0	0
CTDSPL	2.10188	0	0
SLC44A5	1.94641	0	0
NRP1	3.0378	0	0
GRAMD3	1.38926	0	0
BCAS3	0.787872	0	0
AKAP6	0.98629	0	0
TRIP12	1.19307	0	0
CAMK1D	1.75557	0	0
BOC	1.8206	0	0
ABL1	1.74972	0	0
AKAP13	0.708976	0	0
SPRED1	1.78132	0	0
EPS15	1.29135	0	0
DGKD	2.48598	0	0
SUPT3H	1.43027	0	0
LINC00693	5.62467	0	0
ANO6	1.75574	0	0
HELZ	1.45429	0	0
NT5C2	1.30001	0	0
DENND4A	0.919962	0	0
VPS13D	1.46014	0	0
C20orf194	1.12485	0	0
UGGT2	1.42333	0	0
USP6NL	2.00901	0	0
GRIP1	4.45823	0	0
SNX9	1.84582	0	0
NSMCE2	1.23834	0	0
SMC5	1.36277	0	0
ARID2	0.981158	0	0
RABGAP1	1.23014	0	0
DMTF1	1.90945	0	0
LARGE	2.64542	0	0
USP32	1.9593	0	0
VTI1A	1.42876	0	0
VWA8	1.3378	0	0
CELF2	1.23184	0	0
ZNF148	2.23141	0	0
RABGAP1L	1.09965	0	0
NRF1	1.22024	0	0
PLEKHA5	0.81433	0	0
FARS2	0.998057	0	0
ARID1A	1.25661	0	0
POGZ	1.09359	0	0
NAV1	3.06856	0	0
MIPOL1	1.51165	0	0
CELF1	1.05451	0	0
PPP2R5C	1.85075	0	0
BRINP1	2.74666	0	0
NCKAP1	1.02618	0	0
GALNT15	5.11337	0	0
PDS5A	1.21591	0	0
TLK1	1.43331	0	0
IFI16	3.99057	0	0
PDE10A	4.34342	0	0
KLF7	3.35412	0	0
SLC38A1	5.07389	0	0
BCL6	1.81823	0	0
YAF2	1.41001	0	0
MAPK1	2.12082	0	0
CPSF6	1.24301	0	0
CNTN1	2.18064	0	0
RREB1	1.63351	0	0
CDK17	1.16665	0	0
PFKFB3	1.88518	0	0
GPCPD1	1.60091	0	0
ADAMTSL1	3.13339	0	0
C1orf61	2.0441	0	0
NCKAP5	1.76968	0	0
ZNF827	1.73508	0	0
EML6	1.49482	0	0
PITPNC1	0.831657	0	0
EML4	1.71795	0	0
UBE3A	1.13281	0	0
BTRC	1.36764	0	0
USP25	1.61471	0	0
DPP6	0.793841	0	0
GNB1	1.17816	0	0
GOLGA8A	1.66786	0	0
DCAF6	1.46351	0	0
PDZRN3	2.15082	0	0
CCNY	1.23012	0	0
EPB41L2	1.03929	0	0
RP11-734I18.1	9.50048	0	0
LRBA	0.782747	0	0
DICER1	1.71571	0	0
LUC7L	1.77614	0	0
SMURF2	1.57739	0	0
SPIRE1	1.56256	0	0
FOCAD	1.20992	0	0
TTC7B	1.82056	0	0
RCOR1	2.36072	0	0
GPHN	0.852926	0	0
OSBPL9	1.0925	0	0
KCNQ3	2.28025	0	0
HECTD4	1.15817	0	0
KIF13A	1.45145	0	0
THADA	0.795125	0	0
SNURF-1	1.40164	0	0
AVL9	0.706507	0	0
ATP8A1	2.26877	0	0
HECTD1	1.20983	0	0
2021-03-03	1.85985	0	0
PCM1	0.721711	0	0
RBM33	1.69766	0	0
CHD1	1.43045	0	0
SRGAP1	0.791659	0	0
LUC7L3	0.882617	0	0
ATF7IP	1.18728	0	0
PMP2	8.37595	0	0
RB1CC1	1.20484	0	0
SNX29	1.94111	0	0
NADK2	1.46567	0	0
GRID1	2.5718	0	0
CPEB4	1.25725	0	0
EVI5	0.686794	0	0
CUX1	0.835954	0	0
TNKS	0.883199	0	0
PUM2	0.928242	0	0
ASXL1	1.02991	0	0
TBC1D22A	1.88608	0	0
ATG7	1.3354	0	0
EEA1	1.25589	0	0
ATXN7	1.80798	0	0
GRID2	4.92165	0	0
EPS15L1	1.52365	0	0
CAMSAP2	1.73134	0	0
PHC3	1.37936	0	0
FAM169A	1.51172	0	0
DOCK1	1.95222	0	0
PTPRS	1.6703	0	0
UBE3C	1.33913	0	0
ITGB8	0.798843	0	0
N4BP2L2	0.624299	0	0
COG5	1.1053	0	0
FERMT2	2.0446	0	0
NSD1	1.24029	0	0
ZSWIM5	1.67039	0	0
ELF2	1.15416	0	0
CDC42BPA	0.773148	0	0
ZC3H12C	1.73431	0	0
NCOA2	1.24523	0	0
SPEN	1.30154	0	0
ZNF644	1.17732	0	0
NBEA	0.877472	0	0
SENP7	1.67997	0	0
SERINC5	1.68864	0	0
ARHGEF7	1.56838	0	0
DENND5B	0.939775	0	0
LRP6	1.18366	0	0
MAP3K2	1.22395	0	0
FMNL3	3.80095	0	0
SIPA1L3	2.02106	0	0
CTC-490E21.12	2.03121	0	0
JAZF1	1.03484	0	0
LINC00609	1.52497	0	0
TENM3	0.767262	0	0
OTUD7B	1.66524	0	0
ZNF280D	1.1322	0	0
RBM5	1.40002	0	0
RP11-509J21.1	0.81446	0	0
BTAF1	1.53693	0	0
TSHZ2	1.28668	0	0
GSG1L	3.16907	0	0
FGD4	1.8294	0	0
RP11-157I4.4	9.49403	0	0
ACACA	1.2879	0	0
CREBBP	1.17547	0	0
ACAP2	1.24514	0	0
WAC	0.858663	0	0
FBXO11	0.94146	0	0
ZNF516	1.42722	0	0
ZNF721	1.10541	0	0
XRN1	1.23453	0	0
ATF6	1.55864	0	0
CEP350	1.33055	0	0
PPP1R12B	0.610934	0	0
USP3	1.9898	0	0
RPTOR	1.72415	0	0
ZNF609	0.810981	0	0
PDE8A	1.4014	0	0
CHST11	1.34246	0	0
SMCHD1	1.22032	0	0
AP001347.6	4.33595	0	0
UBA6-AS1	1.68303	0	0
KIAA1109	1.23997	0	0
WDR70	1.04906	0	0
NAA25	1.62921	0	0
PTCH1	2.53895	0	0
FIGN	4.25717	0	0
TMTC2	0.744455	0	0
EVL	2.24426	0	0
ACOT11	1.34725	0	0
USP24	1.69047	0	0
ANKRD10	1.28926	0	0
SOCS5	2.99794	0	0
SIK2	0.808271	0	0
TFCP2	1.26259	0	0
C1orf21	3.96208	0	0
NALCN	5.08345	0	0
C11orf49	0.545692	0	0
CCDC91	0.746741	0	0
ATE1	1.43759	0	0
ZNF292	0.89448	0	0
USP47	0.852839	0	0
PTPN12	1.79814	0	0
KDM2A	1.16086	0	0
BRE	0.892481	0	0
AGAP8	1.54521	0	0
FNBP4	1.13088	0	0
GNA13	1.89963	0	0
UBE2E2	1.0244	0	0
EP300	2.05349	0	0
SKI	1.68472	0	0
PHF14	0.912723	0	0
PIP4K2A	3.94967	0	0
ACYP2	0.868888	0	0
NEO1	1.0829	0	0
C10orf76	1.64237	0	0
ST5	0.875056	0	0
ACACB	1.32663	0	0
HERC1	0.938258	0	0
ABCA1	1.19204	0	0
SMAD3	1.50027	0	0
TLK2	1.57583	0	0
CDK19	2.30715	0	0
RBM39	0.618587	0	0
SOX5	1.02301	0	0
AFF4	0.824497	0	0
ENOX1	1.94309	0	0
MAP4	0.647469	0	0
SOBP	0.773911	0	0
RCOR3	1.18946	0	0
KIAA0247	1.58983	0	0
HNRNPC	0.684198	0	0
DPP10	0.808417	0	0
TCF7L1	1.45947	0	0
HFM1	0.92356	0	0
CCDC88A	1.51725	0	0
TPT1-AS1	1.58936	0	0
ZNRF2	1.04477	0	0
UBR1	1.12376	0	0
AP3B1	1.46939	0	0
FOXK2	1.71215	0	0
URI1	1.16805	0	0
BAZ1A	2.34438	0	0
ADARB2	4.62582	0	0
TBC1D8	1.65058	0	0
RALGAPA2	1.05388	0	0
FAM172A	0.642594	0	0
YEATS2	2.37236	0	0
RP11-514P8.6	1.35191	0	0
VCAN	2.76528	0	0
KDM4B	1.91894	0	0
WNK1	0.884082	0	0
RSRC1	1.4349	0	0
INSR	1.85559	0	0
LMBR1	1.37528	0	0
NR6A1	1.06903	0	0
SORBS2	0.708178	0	0
DOCK10	2.72888	0	0
MLLT4	0.845809	0	0
CCDC84	2.07649	0	0
DIRC3	1.64123	0	0
INTS6	1.50655	0	0
TRAPPC9	1.02907	0	0
REV1	1.32528	0	0
RNF24	2.32296	0	0
TMEM165	1.07646	0	0
MAP2K4	1.04402	0	0
FUT8	1.39692	0	0
HLCS	1.60473	0	0
EXOC6	1.88795	0	0
YAP1	0.88325	0	0
ARHGEF3	2.855	0	0
HMBOX1	1.61765	0	0
PSD2	3.44689	0	0
HNRNPH1	1.27231	0	0
ATP2B1	1.14735	0	0
ABI1	1.61041	0	0
EPN2	1.25774	0	0
CCSER2	1.23162	0	0
PRKCH	4.77042	0	0
TANC2	0.860307	0	0
SPATS2	1.62608	0	0
CTD-2008L17.2	6.43414	0	0
LRRC16A	2.67171	0	0
WHSC1	1.5866	0	0
FBXW4	1.74974	0	0
ABCC4	3.43495	0	0
HOOK3	1.79453	0	0
GALNT2	1.66232	0	0
PTPN4	0.972595	0	0
GMDS	1.67014	0	0
ARNT2	0.941035	0	0
PEAK1	0.902004	0	0
LYST	1.45332	0	0
UTRN	1.05418	0	0
TTC17	0.746368	0	0
MAPT	5.45513	0	0
RPRD2	0.994314	0	0
EP400	1.44376	0	0
PPP3CB	1.28956	0	0
HECW2	0.738038	0	0
PTPRT	3.994	0	0
SCFD1	1.31552	0	0
FAM193A	1.55222	0	0
GATS	1.56989	0	0
LMCD1-AS1	1.09821	0	0
DLG5	1.47846	0	0
ATP1A2	6.12191	0	0
RNF216	1.01529	0	0
CREB5	1.04638	0	0
NSRP1	1.20467	0	0
RNF220	0.67692	0	0
ABL2	1.5037	0	0
LIMS1	1.03074	0	0
FAM13A	1.11262	0	0
CASK	1.11563	0	0
PPM1B	1.10286	0	0
MED12L	0.885119	0	0
PDLIM5	1.1378	0	0
AGO3	0.853875	0	0
UBAC2	1.42186	0	0
THBS4	2.03378	0	0
PHIP	0.988505	0	0
SFMBT2	1.10173	0	0
PRRC2C	1.03321	0	0
TFDP2	1.24242	0	0
DLG1	1.01101	0	0
FAM13B	1.20116	0	0
GOLGA4	0.664212	0	0
PLCE1	1.08648	0	0
TMEM178B	1.0292	0	0
FOXJ3	1.24828	0	0
PRRC2B	0.948556	0	0
MGEA5	1.1131	0	0
WBSCR17	1.20634	0	0
CBLB	1.52148	0	0
GRIN2A	0.8254	0	0
NPIPB5	2.82731	0	0
MYO6	1.69275	0	0
ZNF423	3.18766	0	0
ADNP	0.976062	0	0
IGF2	9.39218	0	0
PTPN9	1.85989	0	0
MYO9B	2.30772	0	0
CDC14B	1.11336	0	0
HTT	1.36643	0	0
RNF115	1.08467	0	0
CBFB	1.68387	0	0
ITGBL1	7.73967	0	0
HIPK2	0.814333	0	0
SPSB1	2.79386	0	0
NCOR1	0.714734	0	0
SCMH1	0.923028	0	0
TSPAN18	6.91384	0	0
BBX	0.885035	0	0
GRB10	2.60696	0	0
WDR33	1.40024	0	0
SPPL3	0.986807	0	0
FBXL20	1.21854	0	0
MAPKAP1	1.12913	0	0
LINC00511	1.27714	0	0
RB1	1.00347	0	0
ZFHX3	0.903062	0	0
RAF1	1.48579	0	0
SRGAP2	0.93121	0	0
RP11-627D16.1	1.67826	0	0
VMP1	1.00117	0	0
RANBP9	1.43789	0	0
COL21A1	1.00308	0	0
E2F3	2.67351	0	0
YTHDC2	1.33484	0	0
CEP85L	1.5901	0	0
ETNK1	1.15359	0	0
LPAR1	2.85781	0	0
INVS	0.989769	0	0
METTL15	0.90013	0	0
TRIM33	1.1982	0	0
NUMB	1.11786	0	0
SLC39A11	1.60507	0	0
CTC-340D7.1	4.69396	0	0
HUWE1	0.999993	0	0
MDN1	1.7062	0	0
SCFD2	1.82665	0	0
AGO2	1.40102	0	0
LARP4	1.33994	0	0
PACS1	1.09505	0	0
ITCH	1.12221	0	0
FRMD4B	2.14837	0	0
ATP11B	1.43305	0	0
CDH11	2.04108	0	0
TBCK	0.948961	0	0
CNOT2	0.960933	0	0
FBXL17	0.618447	0	0
C5orf42	0.706907	0	0
NCAM1	0.603502	0	0
ZNF586	1.84274	0	0
LENG8	1.30163	0	0
RFX3	0.438842	0	0
ZFHX4	0.979626	0	0
ZDHHC21	1.14963	0	0
PITPNM2	1.81847	0	0
SMG6	0.986523	0	0
TRIM44	0.971627	0	0
SLC22A23	2.21654	0	0
GALNT10	2.12356	0	0
SMG1	1.39662	0	0
TOP1	1.11444	0	0
APC	0.771989	0	0
GPD2	1.63603	0	0
TLN2	1.87996	0	0
NUTM2A-AS1	0.982862	0	0
FAM155A	4.18677	0	0
RP11-436K8.1	4.19933	0	0
NAIP	0.938912	0	0
AUH	1.37095	0	0
HS6ST3	1.21822	0	0
CMSS1	0.826198	0	0
HDAC8	0.951164	0	0
OPA1	1.56643	0	0
ITGA7	2.42724	0	0
ZNF91	1.16926	0	0
SMARCA2	0.689097	0	0
FAM208B	1.36418	0	0
HERC2	1.00225	0	0
GOLIM4	1.07865	0	0
FAM49B	1.60112	0	0
VPS54	0.984619	0	0
R3HDM1	1.19596	0	0
PPFIA2	2.29587	0	0
RNF4	1.14823	0	0
LRCH3	1.09413	0	0
MCCC1	2.01678	0	0
ARMC8	1.39223	0	0
LIPE-AS1	1.75447	0	0
BRD4	1.29756	0	0
UBR4	1.41514	0	0
ANKRD12	0.829358	0	0
CBS	7.6139	0	0
ZZZ3	1.23043	0	0
SOX13	3.55183	0	0
TRIM2	0.558734	0	0
RAD54L2	2.23633	0	0
EMP1	1.5768	0	0
ZNF532	1.09913	0	0
CCDC85A	2.32255	0	0
TOX	6.72245	0	0
LHFPL2	1.83921	0	0
CYTH1	1.48014	0	0
STAT5B	1.7509	0	0
ENTPD1-AS1	1.01141	0	0
STAC2	5.75687	0	0
RP5-1043L13.1	3.06303	0	0
PIK3C2A	0.985803	0	0
ZNF438	1.48294	0	0
AC009120.6	1.62524	0	0
ANGPT1	3.89813	0	0
ARRB1	8.36742	0	0
MAP2	0.891934	0	0
SLC9A9	2.02908	0	0
KIAA1671	1.24767	0	0
SORT1	1.40751	0	0
DOPEY1	1.37699	0	0
UBE2R2	1.10356	0	0
ST3GAL3	1.17164	0	0
TJP2	1.73042	0	0
FBXW11	1.07915	0	0
CSMD2	3.21823	0	0
SEC24B	1.05674	0	0
UBASH3B	3.96619	0	0
CTNNA3	2.97454	0	0
7SK	3.80474	0	0
PHF21B	2.97249	0	0
PRKACB	1.48776	0	0
ARIH1	0.584421	0	0
STX18-AS1	1.85063	0	0
ADRBK2	2.49333	0	0
DPF3	4.22944	0	0
ZFYVE28	3.04843	0	0
STK39	1.66081	0	0
MICU3	1.68877	0	0
RGS12	1.26609	0	0
CNOT4	0.992758	0	0
B3GALNT2	1.65074	0	0
PLXNA4	2.08191	0	0
ARHGAP39	0.955136	0	0
WRN	1.12211	0	0
TMEM131	1.1027	0	0
PRRX1	4.72454	0	0
HIVEP3	1.16106	0	0
KIRREL3	1.89728	0	0
SSBP2	0.48615	0	0
ATXN10	1.13544	0	0
NUPL1	1.58061	0	0
PSMD1	1.17391	0	0
MINK1	2.09929	0	0
ATP6V0A1	1.06928	0	0
TPD52	1.84994	0	0
ARGLU1	0.693108	0	0
C16orf62	1.38473	0	0
ARID5B	2.75486	0	0
KIAA0368	1.21856	0	0
AAK1	1.28467	0	0
RUNX1	0.953117	0	0
SATB2	1.01707	0	0
FAM168A	0.984992	0	0
CACNA1C	1.39495	0	0
ECE1	5.29037	0	0
CACNA2D3	3.93369	0	0
MGA	1.47558	0	0
FAM85B	1.44662	0	0
UIMC1	1.44017	0	0
RPS6KC1	1.24448	0	0
LRP1B	0.515869	0	0
TMEM161B-AS1	0.719818	0	0
RGS6	4.40859	0	0
ATRX	0.508946	0	0
KDM3A	1.4777	0	0
MAP2K5	0.883733	0	0
OGT	1.40896	0	0
AEBP2	0.897429	0	0
TNPO1	0.950126	0	0
FAM46A	1.73225	0	0
BICC1	0.941684	0	0
TIAM2	1.25452	0	0
ATP13A4	3.7398	0	0
ARHGAP17	1.7973	0	0
ADARB1	2.79658	0	0
UBR2	1.05976	0	0
MSR1	3.42334	0	0
GPR158	3.60686	0	0
NUP98	1.20106	0	0
RP11-776H12.1	5.00957	0	0
LINC00461	0.542439	0	0
ENAH	0.701205	0	0
ZNF254	1.62864	0	0
ARHGAP29	2.16905	0	0
KDM1A	1.44316	0	0
RC3H1	1.06542	0	0
BDP1	1.1816	0	0
LRIG1	1.84197	0	0
KAT6A	0.980718	0	0
ACTN1	1.25201	0	0
DMXL1	1.00575	0	0
PRKAG2	2.25413	0	0
ANKS1A	0.713787	0	0
TET3	2.85152	0	0
PCBP1-AS1	1.24025	0	0
LINC00299	1.87627	0	0
GRM8	3.85236	0	0
TPCN1	1.93064	0	0
MSANTD2	1.95953	0	0
VPS13C	0.826501	0	0
LRCH1	1.53079	0	0
PHF3	1.00297	0	0
MARK4	1.96634	0	0
MYH9	2.30042	0	0
RASA1	0.953065	0	0
FNIP2	3.45651	0	0
SLC19A2	3.1534	0	0
MTA3	1.02398	0	0
EPB41L4B	2.30679	0	0
CRADD	0.537218	0	0
ERCC6L2	1.19276	0	0
AHDC1	1.32092	0	0
GLI2	2.6731	0	0
NRG2	1.33348	0	0
PKNOX1	1.87787	0	0
KAT6B	0.915639	0	0
MKL2	0.978921	0	0
FAM101A	1.71437	0	0
TMEM132B	7.12009	0	0
CCND3	2.7973	0	0
DDHD1	2.01707	0	0
SLC24A2	3.65011	0	0
ZNF704	1.12519	0	0
HIVEP1	1.16328	0	0
ADAM17	1.5121	0	0
EDA	3.39532	0	0
FAM222B	1.28508	0	0
CUL5	1.02568	0	0
MTR	1.41318	0	0
ARHGEF10L	1.49896	0	0
DCUN1D4	1.54242	0	0
HIATL2	1.15876	0	0
FAM214A	1.33225	0	0
CCAR1	1.25708	0	0
MYRIP	0.840569	0	0
DYM	0.925898	0	0
SPATA5	1.45928	0	0
SNX13	1.08613	0	0
PIAS2	1.32482	0	0
LRRC1	2.03674	0	0
CCNL2	1.65484	0	0
PHYHD1	4.34302	0	0
ARFGEF1	0.924147	0	0
EPC1	0.808647	0	0
LATS2	1.90735	0	0
ATP9B	0.736295	0	0
YLPM1	1.19821	0	0
CRTC1	1.64422	0	0
GYS1	3.3953	0	0
SREK1	0.88035	0	0
MACROD2	0.679168	0	0
DPY19L3	1.95001	0	0
WDR59	1.60228	0	0
L3MBTL4	0.790314	0	0
DENND4C	0.956366	0	0
ABCC1	1.36542	0	0
RNGTT	0.741142	0	0
KDM5A	0.95079	0	0
FBXO34	2.19329	0	0
GRIK3	4.21193	0	0
MORC3	1.69655	0	0
LIN52	2.15058	0	0
HGSNAT	1.12896	0	0
GAB1	1.82275	0	0
AL592494.5	2.14889	0	0
SLC16A10	2.33246	0	0
DNM1L	0.811186	0	0
GPR98	0.788271	0	0
UBAP1	1.1418	0	0
ACSL1	3.25676	0	0
ARFGEF2	1.36067	0	0
TLL1	8.91739	0	0
VGLL4	0.654312	0	0
VEGFA	2.82619	0	0
P4HA1	0.984429	0	0
LONP2	0.99042	0	0
KIDINS220	1.09573	0	0
OTUD7A	1.76275	0	0
VIPR2	6.77174	0	0
CEP112	0.471317	0	0
ZNF521	1.55905	0	0
COLEC12	1.37265	0	0
LRPPRC	1.39456	0	0
MARK1	1.11105	0	0
CNKSR3	2.34383	0	0
RP11-563J2.2	1.69669	0	0
TMEM117	1.1827	0	0
KIAA1217	0.764143	0	0
SPOCK1	1.94272	0	0
CDYL	0.855376	0	0
AGPAT3	1.61795	0	0
NLK	1.02011	0	0
PID1	2.51855	0	0
MAP7	1.43784	0	0
RP11-444D3.1	0.812391	0	0
PPARD	1.83492	0	0
PPM1L	1.38873	0	0
ARHGAP10	3.02275	0	0
GAN	1.11128	0	0
ABTB2	3.65095	0	0
NEMF	1.11165	0	0
RYK	1.28661	0	0
SPIDR	0.48929	0	0
PREX1	2.99107	0	0
KIAA1211	1.34178	0	0
CERS5	1.49891	0	0
STXBP5L	1.34383	0	0
MOK	0.527188	0	0
SIM2	5.34792	0	0
SESTD1	1.28598	0	0
NUP160	1.26766	0	0
ESYT2	0.788457	0	0
DGKH	2.24875	0	0
PHF20L1	1.42864	0	0
MICAL3	1.29898	0	0
ALPK1	2.89805	0	0
BBS2	1.23568	0	0
EPB41L5	1.18958	0	0
RASAL2	0.577659	0	0
FBXL4	1.64621	0	0
CLIP4	0.777017	0	0
B4GALT5	1.21264	0	0
WDR11-AS1	1.54363	0	0
SLC20A2	0.706397	0	0
ACSL4	1.4524	0	0
ASAP2	1.58455	0	0
JAK2	1.67584	0	0
TARBP1	1.0493	0	0
CPEB2	0.779	0	0
SREBF2	2.39699	0	0
NCOA3	1.27498	0	0
MRAS	1.88316	0	0
BCL2L13	1.83106	0	0
USP15	1.04793	0	0
GABRB1	4.43817	0	0
TRPM7	1.07942	0	0
SCAF4	1.77643	0	0
SEZ6L	7.09374	0	0
NFATC3	1.0673	0	0
PRDM16	3.24808	0	0
HS2ST1	1.63226	0	0
RUFY2	1.08565	0	0
LL22NC03-2H8.5	2.79191	0	0
IPO9	1.22448	0	0
STX18	1.27984	0	0
2021-09-09	1.72049	0	0
GAP43	3.02862	0	0
PKN2	0.938527	0	0
GTF2IRD1	1.1878	0	0
SCAPER	0.61152	0	0
CDH4	4.51803	0	0
MEG3	8.62325	0	0
SESN3	0.835695	0	0
UBA6	1.27215	0	0
LDLRAD4	0.340648	0	0
SRGAP3	0.547817	0	0
PFKP	1.37633	0	0
DCAKD	1.31056	0	0
PAG1	3.91171	0	0
RP11-507B12.2	1.86188	0	0
RFX4	0.388175	0	0
RAI1	1.55731	0	0
CHN1	0.62998	0	0
CCDC50	1.60729	0	0
EMID1	4.05954	0	0
CTIF	1.83184	0	0
AJAP1	2.72025	0	0
KANSL3	1.7544	0	0
NAA16	1.69643	0	0
LONRF1	1.95368	0	0
PPP3CC	1.40617	0	0
MYO1E	0.522703	0	0
NR3C2	1.30124	0	0
XPO4	1.4149	0	0
SMAD1	1.22135	0	0
AC027763.2	1.41634	0	0
DOCK8	3.31253	0	0
CDC42BPB	1.50555	0	0
GMPR	0.666529	0	0
OXSR1	2.01059	0	0
EPC2	1.09803	0	0
PDZRN4	4.56038	0	0
CPE	5.04286	0	0
ATP11A	2.01599	0	0
CHST15	1.62851	0	0
FAM171B	1.97538	0	0
NUP153	0.932493	0	0
USP10	1.27792	0	0
TBC1D12	1.77021	0	0
PPP1R13B	1.46288	0	0
IGSF21	6.49277	0	0
HIBCH	0.728001	0	0
RIMKLB	0.634141	0	0
FCHO2	1.36535	0	0
FAM35A	1.22369	0	0
ATL2	0.934823	0	0
DCAF5	1.00496	0	0
PCMTD1	1.08947	0	0
NCK1	2.11183	0	0
PLSCR4	1.16855	0	0
UBP1	1.54569	0	0
DIS3L2	0.659999	0	0
TULP4	1.23385	0	0
MERTK	2.66515	0	0
C2CD5	1.36284	0	0
GPR161	5.05998	0	0
KIAA0922	3.24802	0	0
PITPNB	1.46164	0	0
CADPS	3.18646	0	0
WDR27	0.743244	0	0
TET1	1.14101	0	0
SORCS3	2.6079	0	0
PI4KA	1.69431	0	0
TMEM135	0.96137	0	0
GBF1	0.976248	0	0
ADD3	0.721427	0	0
NEK7	0.954317	0	0
TAF2	1.38363	0	0
SLC25A29	1.35558	0	0
SFSWAP	1.16592	0	0
RBFOX2	0.578357	0	0
ANKRD44	0.873927	0	0
TBCD	1.50645	0	0
RIN3	5.19343	0	0
CTNNA1	0.331109	0	0
DMGDH	1.81386	0	0
TAF15	0.5379	0	0
QSER1	1.40943	0	0
CHSY1	1.87715	0	0
APBA2	3.63813	0	0
DENND2A	0.695365	0	0
GLIS1	4.42861	0	0
DOT1L	2.91266	0	0
SNX4	1.35041	0	0
TET2	0.988617	0	0
TAOK3	1.02179	0	0
NFKB1	1.50941	0	0
ATXN7L1	0.716367	0	0
LSM14A	0.613327	0	0
RNF219-AS1	2.48518	0	0
GTF2I	0.32117	0	0
FAM120B	0.907115	0	0
KIAA1033	1.25273	0	0
PIK3C3	1.21273	0	0
ZNF207	0.797039	0	0
MGAT5	0.736757	0	0
CTD-2337A12.1	1.88129	0	0
GSN	1.47973	0	0
IL17D	4.05507	0	0
KAT2B	1.51355	0	0
CDK8	1.38134	0	0
UBXN7	1.43128	0	0
GTF2F2	1.49091	0	0
PIK3CA	1.46703	0	0
NEDD4L	0.819278	0	0
ATR	0.869925	0	0
ZZEF1	1.45128	0	0
HNRNPU-AS1	1.84728	0	0
GPR173	1.24345	0	0
FAM135B	0.56915	0	0
PCDH11X	5.04616	0	0
BACH1	1.15388	0	0
PHKB	0.944182	0	0
ADD1	0.936966	0	0
BNC2	0.497157	0	0
PKNOX2	1.78987	0	0
AP1G1	1.36517	0	0
2021-03-07	1.00176	0	0
SLC25A36	1.0886	0	0
CDC73	1.08823	0	0
RLF	0.987353	0	0
ST6GALNAC5	2.33865	0	0
PRKRIP1	0.871674	0	0
MGAT4C	4.14644	0	0
USP12	2.3132	0	0
CLIP2	1.1846	0	0
SSH1	1.13513	0	0
PAPD7	1.61438	0	0
ATP2C1	0.987103	0	0
KCTD3	1.40666	0	0
DIP2A	1.54859	0	0
LRRFIP2	0.540014	0	0
PREX2	0.885924	0	0
PRKX	1.51233	0	0
TOM1L2	0.775809	0	0
DPYSL3	0.342834	0	0
PIK3CB	0.985827	0	0
NCEH1	2.99023	0	0
MYO5A	1.0215	0	0
COL4A2	5.00566	0	0
MCM3AP	1.71449	0	0
RP11-379B18.6	1.70529	0	0
PAX2	4.06327	1.2999448332837e-310	9.1438164743759e-310
RPS6KB1	2.10895	1.7716954571067e-310	0
MSH3	0.971436	2.17546889683335e-310	0
MYSM1	1.59294	4.2239697277143e-310	0
SIN3B	1.83216	5.73419331863357e-310	0
ZFYVE9	0.925643	6.49136244176954e-310	0
CCBL1	2.38459	0	0
RP11-142I20.1	2.44376	0	7.24538e-308
SHROOM3	0.352878	1.19567e-307	8.37293e-307
RP11-379B18.5	1.49233	2.5666e-306	1.79688e-305
LEPREL1	0.749329	2.98453e-306	2.08895e-305
DNAJC13	1.83246	4.24288e-306	2.96824e-305
CNOT6L	1.40707	1.17537e-305	8.21861e-305
SMARCAD1	1.11589	1.67036e-305	1.16768e-304
PDCD6IP	0.927761	1.79569e-305	1.25499e-304
KCND2	4.84433	3.89616e-305	2.72097e-304
MEG8	12.543	4.44711e-304	3.10116e-303
NOVA1	0.604642	8.19421e-304	5.70855e-303
SLC35F5	1.17805	2.45979e-303	1.71152e-302
SHISA9	1.33786	1.87426e-302	1.30316e-301
PBRM1	0.619737	9.7057e-302	6.74e-301
ASXL3	1.01289	3.43366e-301	2.38271e-300
WDR43	1.54588	5.61002e-301	3.88914e-300
RPS6KA3	1.03825	1.98042e-300	1.37225e-299
U2SURP	1.00893	1.85516e-299	1.28451e-298
KIFC2	2.84029	1.99605e-298	1.38038e-297
ADAMTS9-AS2	0.593902	2.83439e-297	1.95918e-296
CENPP	1.42632	3.77656e-297	2.60852e-296
PKP4	0.786483	5.95355e-297	4.1102e-296
LARP1B	1.17637	7.91703e-297	5.46441e-296
RBMS1	0.956671	1.35113e-296	9.32334e-296
MTF2	1.19968	1.13667e-295	7.83586e-295
BTBD11	3.8225	3.2115e-295	2.2123e-294
SLC38A6	1.09722	2.49508e-294	1.71669e-293
ACTR3B	1.2061	1.87759e-293	1.29059e-292
FAM189A1	1.45746	3.69e-293	2.53453e-292
HIC2	3.0203	4.56054e-293	3.13171e-292
LRFN5	6.57618	6.80363e-293	4.66751e-292
UVRAG	1.07549	1.79996e-292	1.23304e-291
AC079135.1	2.12063	1.92422e-292	1.31784e-291
NEGR1	0.49204	2.12756e-292	1.45675e-291
INO80	1.1622	2.31361e-292	1.58376e-291
CLEC16A	0.560546	2.78497e-291	1.9055e-290
TRDN	0.660061	3.43887e-291	2.35178e-290
POLA1	1.09264	1.33862e-290	9.14794e-290
GPATCH2L	1.12382	2.17936e-289	1.48719e-288
TRAPPC10	1.4449	3.36757e-289	2.29692e-288
WAPAL	1.18978	3.63421e-289	2.47819e-288
PACSIN2	1.52092	4.72396e-289	3.21897e-288
ULK1	1.74227	4.91094e-289	3.34558e-288
OLFM2	1.87424	5.22245e-289	3.55694e-288
KCNQ5	4.97394	1.03983e-288	7.07197e-288
EPB41L3	0.737294	1.22155e-288	8.30384e-288
STAT3	0.516001	2.15591e-288	1.46378e-287
BRWD3	1.31668	2.50832e-288	1.70225e-287
TRAF3	0.93824	4.44665e-288	3.01695e-287
ZFR	0.523555	4.90712e-288	3.32858e-287
RP11-679C8.2	1.50232	6.56178e-288	4.44989e-287
USP40	0.918946	1.32569e-287	8.98375e-287
FOXK1	1.68306	2.54098e-287	1.72152e-286
ATG2B	1.45422	7.08701e-287	4.79919e-286
APBB1IP	4.31002	3.33987e-286	2.25846e-285
GATAD2A	1.42036	1.6086e-285	1.0862e-284
AKAP10	1.04493	6.88049e-285	4.64491e-284
PDE4D	0.705644	3.36632e-284	2.27201e-283
PCDH11Y	4.70975	6.65026e-284	4.48627e-283
FLT1	5.39494	2.17606e-283	1.46693e-282
BCAR3	0.651506	7.38051e-283	4.9718e-282
SUZ12	1.18897	4.46344e-282	3.00175e-281
SDCCAG8	0.58409	6.47907e-282	4.35421e-281
CCNL1	0.886575	1.09059e-281	7.32574e-281
TMEM63A	1.45328	4.33341e-281	2.90534e-280
CUL3	0.641182	5.93841e-281	3.97954e-280
LIMCH1	0.357254	9.69819e-281	6.49449e-280
PARN	1.07956	7.64066e-280	5.1106e-279
UBN2	0.827331	7.43764e-279	4.97012e-278
NCK2	1.47628	2.55418e-278	1.7064e-277
TSPAN9	1.33944	1.49331e-277	9.96241e-277
XPO6	1.50326	7.36119e-277	4.90861e-276
NAA15	1.02596	8.17029e-277	5.44558e-276
ARHGAP5	0.43144	1.46189e-276	9.73449e-276
MSL2	1.87322	4.21758e-276	2.80644e-275
RP11-426C22.5	2.27063	4.36904e-276	2.90586e-275
ARHGAP12	1.28422	1.31653e-275	8.7542e-275
MGRN1	1.51144	3.22827e-275	2.14511e-274
CTD-2341M24.1	6.19533	5.19861e-275	3.45193e-274
ERC2	2.62286	3.24428e-274	2.15121e-273
RABEP1	0.929844	8.00672e-274	5.30785e-273
RNF217	1.29692	3.49331e-273	2.31256e-272
ZNF536	1.16058	5.35243e-273	3.54163e-272
FMN2	0.342124	9.36043e-273	6.19222e-272
GLMN	1.5472	3.34845e-272	2.21355e-271
PIGL	1.33646	1.40771e-271	9.29077e-271
KPNA1	0.978058	1.51528e-271	9.99837e-271
KDM7A	1.32182	2.86564e-270	1.88822e-269
INO80D	1.33645	4.2794e-270	2.81846e-269
DUSP16	0.993256	5.60043e-270	3.68764e-269
IPCEF1	3.25495	5.90315e-269	3.87886e-268
UHRF1BP1L	0.948942	1.24308e-268	8.16428e-268
ARHGAP15	2.05624	2.03506e-268	1.33597e-267
WDR20	1.54021	4.06967e-268	2.66978e-267
RP11-1084J3.4	1.14584	4.61617e-268	3.02689e-267
ARHGEF11	1.09423	6.79445e-268	4.45316e-267
RARS2	1.65525	1.07978e-267	7.07536e-267
ATP11C	1.17069	1.16235e-267	7.61291e-267
PPP2R2A	0.799675	1.41138e-267	9.24179e-267
B4GALNT4	5.82961	2.10833e-267	1.38023e-266
VPS8	1.19131	2.2443e-267	1.4689e-266
TPP2	1.73037	2.50607e-266	1.63834e-265
AGFG1	0.700907	1.75008e-265	1.14253e-264
RASSF4	2.99814	2.7605e-265	1.80177e-264
NDEL1	1.19349	1.59583e-264	1.04087e-263
ZDHHC14	0.586734	2.598e-264	1.69375e-263
IGF2BP2	3.98741	2.69394e-264	1.75589e-263
PSEN1	1.27642	2.71778e-264	1.77103e-263
IL1RAP	2.09993	2.48172e-263	1.61534e-262
ZFC3H1	1.22862	4.06368e-263	2.64382e-262
OXCT1	1.89846	3.75719e-262	2.44217e-261
HIP1	1.98528	3.9424e-262	2.56197e-261
TRRAP	1.18973	6.65135e-262	4.32139e-261
RANBP3L	1.43156	7.2482e-262	4.70809e-261
UBE2G1	1.26762	9.93962e-262	6.45483e-261
EYA3	1.24005	1.59227e-261	1.03379e-260
RBFOX3	5.70676	2.52592e-261	1.63922e-260
SH3GL2	1.99946	5.67851e-261	3.68006e-260
MMD2	7.40764	2.20286e-260	1.42565e-259
NOL10	1.22765	3.64412e-260	2.35786e-259
KIAA1468	1.29242	4.94588e-260	3.19941e-259
ITSN2	0.73324	6.29543e-260	4.06963e-259
BAZ2A	1.43944	1.11921e-259	7.22678e-259
UPF3A	0.911346	1.70464e-259	1.10044e-258
ATP2A2	0.750576	2.83812e-259	1.83175e-258
CCDC14	1.15229	2.38581e-258	1.53703e-257
GPBP1	0.436502	4.04175e-258	2.60326e-257
PIEZO1	4.11637	8.60177e-258	5.53655e-257
PDE9A	2.8054	2.33791e-257	1.50344e-256
PHACTR4	0.824318	4.81551e-257	3.09529e-256
SH3PXD2B	0.77528	9.56027e-256	6.13398e-255
MYO15B	1.36037	1.06967e-255	6.86002e-255
MYO9A	0.543482	6.41503e-255	4.10852e-254
DDR2	1.32253	1.35074e-254	8.64887e-254
PARP8	0.905515	9.43856e-254	6.03132e-253
RBMS2	1.43411	1.41185e-253	9.01367e-253
CEP95	0.913741	2.21935e-253	1.41627e-252
DIAPH2	1.12	3.01907e-253	1.92574e-252
FAM208A	1.21576	3.43693e-253	2.19178e-252
KIRREL	3.27029	7.08304e-252	4.51086e-251
ZDHHC20	1.22004	1.46039e-251	9.29843e-251
RAB3GAP2	0.929435	2.27537e-251	1.44843e-250
ZFX	1.04428	1.46941e-250	9.33911e-250
PXDN	3.70301	5.04964e-249	3.20149e-248
STON2	0.993408	1.15202e-248	7.29736e-248
NUBPL	0.564598	5.49517e-248	3.47619e-247
RP11-1407O15.2	1.92009	1.57499e-247	9.95434e-247
IKZF2	0.98069	7.91268e-247	4.99767e-246
UBAP2L	1.37182	1.22599e-246	7.73822e-246
GPR137C	2.26385	1.64939e-246	1.0406e-245
C2CD2	2.17199	2.48595e-246	1.56768e-245
PGAP1	0.633131	3.27631e-246	2.06519e-245
PLOD2	0.641023	1.52915e-245	9.62386e-245
ALCAM	0.824658	1.76104e-244	1.10685e-243
RBM47	1.55668	2.17558e-244	1.36649e-243
RAB30	1.58616	2.3237e-244	1.4592e-243
JPX	0.297653	3.22264e-244	2.0228e-243
CAPN7	0.946191	5.43909e-244	3.41253e-243
MYEF2	0.569527	2.3032e-243	1.44345e-242
FAR1	0.975363	1.00609e-242	6.29972e-242
NPEPPS	0.805009	1.52495e-242	9.54442e-242
KIAA0232	0.707984	2.84828e-242	1.7819e-241
RP11-69I8.3	1.13656	1.7333e-241	1.08317e-240
DPYD	1.21405	3.50593e-241	2.18995e-240
GLDC	2.35915	1.27305e-240	7.94848e-240
PKD1	1.06809	1.37894e-240	8.60775e-240
USP9X	0.584711	2.07483e-240	1.2946e-239
KIF16B	1.24869	9.01106e-240	5.62125e-239
CHST3	1.63619	1.72132e-239	1.07284e-238
RPAP2	0.907475	2.29703e-239	1.43135e-238
CRYL1	1.64132	4.44102e-239	2.76673e-238
SLC10A7	1.58933	1.4852e-238	9.24659e-238
TGFBR3	0.837015	2.56948e-238	1.59937e-237
ZNF783	2.25191	2.79266e-238	1.7379e-237
DCC	4.2945	3.47586e-238	2.16259e-237
ARHGEF10	1.2264	3.68401e-238	2.29159e-237
NXN	1.64066	8.24372e-238	5.12565e-237
PRIM2	1.2816	8.88172e-238	5.52112e-237
FRAS1	0.911799	1.81821e-237	1.13e-236
QRICH1	1.55864	3.75391e-236	2.32741e-235
SEC63	0.992428	5.17855e-236	3.20927e-235
SAMD12	1.4385	7.66923e-236	4.75177e-235
CHN2	1.05303	1.97164e-235	1.22054e-234
REEP3	1.08904	2.16809e-235	1.34157e-234
NKAIN2	0.838761	8.27063e-235	5.11098e-234
PXK	2.00299	1.35796e-234	8.3881e-234
GRIK1	3.05171	4.28187e-234	2.64318e-233
AP000487.6	1.49097	7.70473e-234	4.75299e-233
PPARA	2.31859	7.96013e-234	4.90947e-233
KCMF1	0.938791	1.124e-233	6.93086e-233
GALNT7	1.24871	1.36834e-233	8.43565e-233
WDR11	0.91469	1.65486e-233	1.01998e-232
ITSN1	0.390855	8.38236e-233	5.15866e-232
CSNK1A1	0.326301	9.44496e-233	5.81008e-232
FAM20C	2.39819	1.9783e-232	1.21511e-231
LRRN2	1.89742	4.40596e-232	2.70446e-231
SMAD9	2.5263	1.47766e-231	9.06033e-231
KCNIP4	1.74067	2.09791e-231	1.28606e-230
ANKIB1	0.696786	5.99579e-231	3.67476e-230
ZMYND11	0.816877	1.85055e-230	1.13369e-229
THRB	3.23818	1.96213e-230	1.20179e-229
SS18	0.993752	2.1133e-230	1.2941e-229
SUCLG2	1.05157	2.19236e-230	1.34222e-229
DAPK2	2.24719	2.2393e-230	1.37067e-229
NPIPB4	3.09049	2.03778e-229	1.2457e-228
EEPD1	2.71536	1.1631e-228	7.10241e-228
GS1-124K5.11	1.76622	1.27384e-228	7.77695e-228
ALDH7A1	0.95931	2.22387e-228	1.35711e-227
TOP2B	0.770369	3.26974e-228	1.9945e-227
MTHFD1L	1.19949	3.48942e-228	2.12804e-227
IFNAR2	1.82336	6.33115e-228	3.8586e-227
STXBP5	0.885184	6.60985e-228	4.02759e-227
KCTD7	1.13383	1.04335e-227	6.35336e-227
GNA12	1.26225	1.28521e-227	7.82443e-227
PLIN5	5.11467	4.82339e-227	2.93337e-226
AC011043.1	1.08852	8.18268e-227	4.9742e-226
MED15	1.62678	1.07513e-226	6.53283e-226
TBC1D16	1.83693	2.09454e-226	1.27189e-225
DHX36	1.1929	1.83627e-225	1.11363e-224
UBE2E3	0.682881	7.48748e-225	4.53796e-224
DENND6A	1.37597	1.28903e-224	7.80582e-224
LTN1	1.77744	1.80383e-224	1.09208e-223
EFR3A	0.761489	5.31114e-224	3.21207e-223
ELP4	0.711378	6.73592e-224	4.07288e-223
LINC00630	1.39677	9.25694e-224	5.59483e-223
LMO3	1.17759	3.26347e-222	1.96571e-221
SPP1	1.02624	1.10559e-221	6.65513e-221
GLG1	0.525786	2.3362e-221	1.40479e-220
KDM3B	0.744764	6.23373e-221	3.74367e-220
MPHOSPH9	0.697291	9.13211e-221	5.48198e-220
KLHL22	1.78746	1.09452e-220	6.56898e-220
TMEM132C	3.09645	1.38799e-220	8.32854e-220
LEMD3	1.17254	1.72805e-220	1.03668e-219
DMXL2	1.07874	6.91045e-220	4.1413e-219
SENP5	0.997929	8.86322e-220	5.31044e-219
RBM4	2.02296	2.39115e-219	1.43206e-218
GABRA4	27.705	7.66055e-219	4.58017e-218
PRTG	1.55289	8.22831e-219	4.91859e-218
TTC37	0.978959	8.24429e-219	4.9271e-218
RALGPS1	0.983397	9.44576e-219	5.64396e-218
CTC-458G6.2	27.3941	3.55802e-218	2.12372e-217
ZNF131	0.651868	4.01748e-218	2.39746e-217
ILDR2	1.13392	1.0169e-217	6.06457e-217
GALNT11	1.12685	1.17334e-217	6.99612e-217
GLTSCR1L	0.84231	1.91656e-216	1.1406e-215
EEFSEC	1.49091	4.48658e-216	2.66841e-215
TNK2	1.8984	1.62319e-215	9.6378e-215
F3	3.49526	3.64558e-215	2.16323e-214
ZNF710	1.48304	5.11286e-215	3.03262e-214
CCNT2	1.31029	5.23694e-215	3.10556e-214
BCOR	1.45401	1.03957e-214	6.16345e-214
PILRB	0.95767	1.31677e-214	7.80533e-214
TTLL5	0.342835	4.51318e-214	2.67357e-213
CBL	1.63947	1.09514e-212	6.47668e-212
GALNT1	0.940053	1.29424e-212	7.6526e-212
TMEM132D	3.50629	1.49278e-212	8.82278e-212
ANKH	1.37884	1.50097e-212	8.86936e-212
EPHB1	1.01463	3.52733e-212	2.08389e-211
WHSC1L1	0.561181	6.24944e-212	3.68977e-211
CYTH3	1.82601	8.39037e-212	4.95072e-211
WDR7	0.830039	1.24189e-211	7.32621e-211
SFI1	1.65366	5.42986e-211	3.19656e-210
POM121	0.992281	6.88623e-211	4.05308e-210
MBTD1	1.18829	1.0693e-210	6.29102e-210
UNK	1.1303	1.90639e-210	1.12112e-209
FGFR3	2.7895	2.21807e-210	1.30388e-209
PTPRE	3.929	2.86281e-210	1.68219e-209
SCD5	0.443669	2.43302e-209	1.42787e-208
GMDS-AS1	0.473658	3.02805e-209	1.77671e-208
FIP1L1	0.76612	5.2151e-209	3.05616e-208
CCDC6	1.31404	1.33662e-208	7.81996e-208
RHOT1	1.08814	1.45621e-208	8.51783e-208
SLAIN1	1.24062	5.28156e-208	3.08681e-207
OTUD4	1.31965	5.66764e-208	3.31109e-207
CTC-228N24.3	0.78734	7.85742e-208	4.58849e-207
ROCK1	0.700014	1.52088e-207	8.87779e-207
SHPRH	0.633631	1.79807e-207	1.04915e-206
NPLOC4	1.19742	1.3396e-206	7.80995e-206
SLC25A18	3.29369	1.83765e-206	1.07092e-205
GPSM1	3.43463	5.0949e-206	2.96487e-205
SCARA3	2.52196	1.37399e-205	7.98257e-205
ATF2	1.03444	2.61388e-205	1.51829e-204
POLK	0.965983	5.69509e-205	3.30532e-204
SPTBN4	1.89979	2.29384e-204	1.3294e-203
PRKAR2A	0.859682	9.52542e-204	5.51482e-203
MB21D2	2.17524	1.20516e-203	6.97596e-203
RP11-319G6.1	0.508671	1.86034e-203	1.07618e-202
CRIM1	0.738019	2.92506e-203	1.69107e-202
FAM66C	1.03541	3.68795e-203	2.13168e-202
D2HGDH	1.63822	3.98163e-203	2.30097e-202
VPRBP	2.15945	7.95777e-203	4.59782e-202
RAP1A	1.08612	8.85007e-203	5.11129e-202
NUP214	0.976099	1.31014e-202	7.56507e-202
CTD-2047H16.4	0.475436	2.80759e-202	1.61985e-201
SPTLC2	1.75286	6.65167e-202	3.83459e-201
PRODH	4.36449	7.97827e-202	4.59748e-201
SNTB2	2.25123	1.83482e-201	1.05603e-200
SNED1	1.22127	2.75426e-201	1.58456e-200
FARP2	1.19699	3.60074e-201	2.07072e-200
PLCG1	2.0084	7.56481e-201	4.34773e-200
MAPK8IP3	1.51262	1.56554e-200	8.99035e-200
ZFYVE16	0.861572	2.08981e-200	1.19986e-199
SAMD5	3.43173	6.16089e-200	3.53584e-199
LUZP1	1.02833	1.18778e-199	6.81275e-199
CD2AP	1.17104	1.29145e-199	7.40586e-199
RAB6A	0.669621	2.7987e-199	1.60265e-198
PDE4DIP	0.486408	2.91242e-199	1.66744e-198
KIAA1958	0.532167	3.52143e-199	2.01529e-198
RAB10	0.555868	4.0008e-199	2.28917e-198
CHD8	1.20478	5.13907e-199	2.93987e-198
ABI2	0.432643	2.5866e-198	1.47821e-197
ZC3H7A	1.38246	5.1064e-198	2.91589e-197
KLHL2	1.59116	7.70494e-198	4.39706e-197
KIAA2026	0.768757	8.03377e-198	4.58379e-197
ARFIP1	0.943997	1.83506e-197	1.04639e-196
APP	0.411402	2.29143e-197	1.30636e-196
COMMD10	0.558824	1.37775e-196	7.84677e-196
LINC01004	0.692329	3.12238e-196	1.77687e-195
FBXW8	1.13508	2.29514e-195	1.30375e-194
EPM2A	0.926035	2.77676e-195	1.57671e-194
ASCC3	0.920096	6.34428e-195	3.59954e-194
NASP	0.822735	6.62803e-195	3.75977e-194
TACC1	1.17315	1.02625e-194	5.8203e-194
SOS2	0.884804	1.18454e-194	6.71668e-194
LRRC8B	1.45387	1.73952e-194	9.86157e-194
ZNF462	0.358525	2.22809e-194	1.26263e-193
LIMD1	1.5403	2.9096e-194	1.6485e-193
ZXDC	1.07334	3.81957e-194	2.16364e-193
CCDC3	2.41743	4.85797e-194	2.75074e-193
FAM126B	1.4041	9.20974e-194	5.21174e-193
RAD52	1.44166	1.37541e-193	7.78026e-193
ZRANB3	1.02222	2.40467e-193	1.35916e-192
DISC1	4.16121	3.45281e-193	1.9512e-192
OLA1	0.689379	7.02912e-193	3.96982e-192
ATXN3	1.43043	7.97585e-193	4.5036e-192
XPR1	0.480643	1.03422e-192	5.83743e-192
VWC2	4.98418	2.11597e-192	1.19361e-191
SORCS2	2.11419	3.34683e-192	1.88717e-191
WIPF2	0.788271	3.37414e-192	1.90219e-191
TRPM3	1.48176	6.4391e-192	3.62791e-191
LRRC4C	1.80754	7.15983e-191	4.02598e-190
ZMYM4	0.458394	1.73316e-190	9.7398e-190
STOX2	0.674711	1.75527e-190	9.86207e-190
CACNB4	0.692242	8.93712e-190	5.0164e-189
MPP6	0.887207	1.12653e-189	6.32198e-189
SUPT20H	1.1525	1.16432e-189	6.53275e-189
CAB39	0.957259	2.53911e-189	1.42266e-188
SPATA6	0.434222	2.66941e-189	1.49538e-188
MAU2	1.38818	5.82447e-189	3.26023e-188
PPP2R3A	0.812185	1.32172e-187	7.37791e-187
ELOVL6	1.95842	1.89524e-187	1.05772e-186
EYA4	0.315405	5.10398e-187	2.84682e-186
PTPN1	1.10614	8.93083e-187	4.97934e-186
CABIN1	1.07226	5.07225e-186	2.82356e-185
TTYH3	2.35761	6.05342e-186	3.36909e-185
TBC1D32	0.57257	2.10944e-185	1.17288e-184
NEK6	1.65778	5.22111e-185	2.90073e-184
ZNF451	0.962519	5.4965e-185	3.05313e-184
RP11-182I10.3	2.08076	1.05833e-184	5.87411e-184
ATP8B2	1.60367	1.95353e-184	1.08406e-183
MEGF11	1.70882	1.97661e-184	1.09666e-183
ADAM23	2.20512	3.12097e-184	1.7292e-183
FGF12	2.98341	4.36175e-184	2.41571e-183
TSHR	1.36035	4.74323e-184	2.62648e-183
ATOH8	5.4516	7.22393e-184	3.99856e-183
TMEM161B	1.50078	2.4859e-183	1.37464e-182
INPP4A	0.623488	4.36046e-183	2.40935e-182
UBE4B	0.958215	6.34883e-183	3.50733e-182
TRPC1	1.00538	1.05431e-182	5.82214e-182
PDSS2	0.870378	3.29899e-182	1.82e-181
KIF9-AS1	0.83998	3.30161e-182	1.82109e-181
FAM19A5	1.60406	1.44026e-181	7.94106e-181
CTDSPL2	0.940051	1.64271e-181	9.0555e-181
MITF	1.82577	1.94816e-181	1.0733e-180
IBTK	0.836635	4.31316e-181	2.37442e-180
NCOA6	0.888624	5.2623e-181	2.8958e-180
PAWR	0.990727	7.6644e-181	4.21601e-180
RGL1	0.80367	2.10483e-180	1.1567e-179
LINC00925	3.04223	2.45954e-180	1.35136e-179
GRIA3	2.04573	4.06107e-180	2.23001e-179
LAMC1	1.39137	4.8284e-180	2.65085e-179
PKP2	2.36667	1.89764e-179	1.04162e-178
MICU1	0.929118	2.063e-179	1.13217e-178
BRINP2	4.64754	3.08269e-179	1.69145e-178
RAB3GAP1	0.754883	5.33372e-179	2.92488e-178
KLHDC1	1.13128	9.21126e-179	5.04927e-178
CDK12	0.920341	1.96085e-177	1.07362e-176
SGPP1	1.78993	3.53837e-176	1.93436e-175
TCF20	2.07503	7.82672e-176	4.2779e-175
RP11-286N22.8	1.8381	9.39471e-176	5.13394e-175
SPECC1	2.46592	1.52038e-175	8.30684e-175
RP11-307P5.1	3.85452	1.55807e-175	8.51114e-175
PKIA	3.40064	1.87296e-175	1.02253e-174
ANKRD13C	1.00371	3.18058e-175	1.73508e-174
FUBP1	0.850075	7.98223e-175	4.35032e-174
DNMT3A	0.875587	1.19893e-174	6.52913e-174
GPR137B	2.31439	1.32837e-174	7.23266e-174
CERS4	1.34537	2.04764e-174	1.11446e-173
WWP2	0.962357	3.39165e-174	1.84561e-173
2021-03-01	1.59837	6.38698e-174	3.47356e-173
TGFBR2	1.79422	1.17517e-173	6.38747e-173
DGKG	1.76649	1.31827e-173	7.16252e-173
ZC3H11A	0.814144	1.49316e-173	8.11121e-173
ARNT	1.27195	1.9754e-173	1.07267e-172
SGIP1	1.96711	3.20581e-173	1.74047e-172
PAQR8	2.51966	1.26738e-172	6.87546e-172
OSBP2	2.22575	2.39587e-172	1.299e-171
DCUN1D2	1.81155	3.05818e-172	1.65746e-171
TUBGCP3	1.3526	6.1159e-172	3.31341e-171
NTNG2	5.71593	6.98751e-172	3.78418e-171
WDR37	1.27419	8.85772e-172	4.79518e-171
AC074391.1	0.811159	1.67094e-171	9.04228e-171
RP11-13N12.1	4.17523	3.19444e-171	1.72801e-170
FRY	0.854265	5.17207e-171	2.79726e-170
SMAP1	0.730532	5.74701e-171	3.10702e-170
PALD1	2.45824	6.41988e-171	3.47014e-170
ZMYND8	0.697166	2.20844e-170	1.19282e-169
FGF13	3.36569	2.67681e-170	1.44552e-169
CUEDC1	0.763069	7.3999e-170	3.99454e-169
CCDC132	1.01338	2.82339e-169	1.52264e-168
RAB31	1.30804	1.07752e-168	5.80881e-168
RP11-40F8.2	0.408604	1.03238e-167	5.55597e-167
CNNM2	0.874328	2.51052e-167	1.34955e-166
NOP58	1.08142	2.80724e-167	1.50877e-166
ANKAR	0.888725	3.59573e-167	1.93218e-166
DYNC1I1	0.545951	1.0142e-166	5.44676e-166
MIR181A1HG	4.85978	1.24166e-166	6.66705e-166
GAPVD1	0.886258	2.38199e-166	1.27851e-165
TTC14	0.803494	6.66389e-166	3.57341e-165
TBXAS1	2.55013	1.1894e-165	6.37317e-165
ZDHHC17	0.649938	1.6865e-165	9.03332e-165
RCL1	1.12946	1.76113e-165	9.43128e-165
TAF4B	1.90218	1.84683e-165	9.88836e-165
SLCO1C1	2.79482	7.45928e-165	3.98785e-164
ITGA6	1.54997	8.23705e-165	4.40283e-164
LDLR	3.33124	8.83701e-165	4.72262e-164
ZNF43	1.42355	1.14448e-164	6.11512e-164
ACBD6	0.69469	1.22544e-164	6.54647e-164
C14orf37	0.897646	1.57884e-164	8.43276e-164
COG3	1.92807	3.96392e-164	2.11479e-163
XRCC5	0.533878	8.28679e-164	4.41609e-163
UBTD2	1.4621	1.34069e-163	7.14328e-163
UQCC1	0.986806	5.56732e-163	2.96019e-162
BMPER	2.47551	9.17853e-163	4.87572e-162
MGAT4A	1.34025	1.21763e-162	6.46452e-162
LAMA2	1.38562	2.0623e-162	1.09449e-161
TRAPPC8	1.03457	2.55893e-162	1.35755e-161
GAK	1.32499	7.59745e-162	4.02828e-161
TAF1	0.643081	2.46675e-161	1.30644e-160
RSU1	1.52903	6.84066e-161	3.62025e-160
LSS	2.18663	7.38805e-161	3.90921e-160
MCC	0.67161	8.62391e-161	4.56058e-160
GMPS	1.32164	3.58884e-160	1.89647e-159
RNF130	0.465207	5.20046e-160	2.74708e-159
USP48	0.952194	7.40905e-160	3.91229e-159
MTM1	0.804078	7.46056e-160	3.93875e-159
CERS6	0.826561	1.85693e-159	9.79624e-159
KIAA0319L	0.833672	2.28074e-159	1.20276e-158
JAK1	0.876269	3.13318e-159	1.65199e-158
PEX14	1.15734	3.33255e-159	1.75678e-158
PPP2R5E	0.778499	2.18277e-158	1.14789e-157
MMP16	1.57587	2.2942e-158	1.20604e-157
RP11-296O14.3	0.782508	4.3195e-158	2.26988e-157
EPB41	3.14463	4.94868e-158	2.59858e-157
ARID5A	2.68555	6.9895e-158	3.66819e-157
RP11-556E13.1	4.46014	7.43668e-158	3.90216e-157
LTBP1	0.421844	1.61865e-157	8.48863e-157
SGK223	1.27624	2.73098e-157	1.43061e-156
PRMT7	1.45821	5.51745e-157	2.8891e-156
ANKS1B	0.272183	6.96495e-157	3.64586e-156
KPNA4	0.882363	7.25406e-157	3.79649e-156
VAV3	3.36024	7.74769e-157	4.05409e-156
EBF2	1.9626	2.04102e-156	1.06583e-155
CAMKK1	4.94457	2.91737e-156	1.5229e-155
EFR3B	1.48246	9.28755e-156	4.84375e-155
DHRSX	0.510732	1.35728e-155	7.07212e-155
NEK1	0.379599	1.4048e-155	7.3184e-155
ADAMTSL3	2.85219	2.40242e-155	1.2504e-154
ROBO2	0.40676	2.97758e-155	1.54948e-154
HOTAIR	4.85244	3.45014e-155	1.7944e-154
TNRC6C	0.529081	1.04533e-154	5.43271e-154
MEGF9	0.854905	1.09987e-154	5.71515e-154
ANKDD1A	1.66272	4.27217e-154	2.21746e-153
RSF1	0.613369	5.02425e-154	2.60687e-153
PRR14L	1.62319	7.8594e-154	4.07641e-153
PRR16	4.88974	1.44615e-153	7.49522e-153
WBP1L	1.16819	2.19058e-153	1.13494e-152
ANO10	1.24939	2.39212e-152	1.23732e-151
VPS45	0.937852	3.5841e-152	1.85353e-151
RP11-522B15.3	2.82168	5.1291e-152	2.65205e-151
CSNK1E	0.568627	5.56547e-152	2.87715e-151
STRN	1.2006	5.92877e-152	3.0644e-151
PLAGL1	2.33194	8.5203e-152	4.40148e-151
MROH1	2.32462	1.17972e-151	6.0932e-151
ZC2HC1A	0.78298	1.88182e-151	9.71592e-151
INTS3	1.13128	3.36509e-151	1.73646e-150
GSPT1	0.987684	5.40705e-151	2.78915e-150
DHX15	0.827909	6.82904e-151	3.52138e-150
RYR2	2.92177	8.51425e-151	4.38956e-150
TRA2A	0.281069	8.80691e-151	4.53961e-150
MMS19	1.36187	1.53463e-150	7.9061e-150
TBC1D1	0.683025	2.18492e-150	1.1246e-149
PCDH7	1.81639	6.07376e-150	3.12283e-149
GHR	2.71952	6.84388e-150	3.51751e-149
HOXD3	1.73917	7.77978e-150	3.99708e-149
ARNTL	1.95478	1.19794e-149	6.15251e-149
FNBP1L	1.28579	1.34991e-149	6.93178e-149
DAAM1	0.386662	9.65917e-149	4.94921e-148
EPHA4	0.944668	3.19109e-148	1.63389e-147
SLC25A21	1.47682	5.59793e-148	2.86467e-147
AHCYL1	0.844538	1.05832e-147	5.41289e-147
CHIC1	0.959546	1.20858e-147	6.17915e-147
WDR26	0.807292	1.25917e-147	6.43668e-147
DCP1A	1.09334	2.08741e-147	1.06647e-146
ZRANB2	0.553748	4.50865e-147	2.30226e-146
SMAP2	1.62648	4.67948e-147	2.38906e-146
ABCC5	2.02339	1.28861e-146	6.57293e-146
KCND3	1.73935	1.39027e-146	7.09022e-146
SERPINE1	3.91702	1.71176e-146	8.72503e-146
WWC2	0.660733	2.83273e-146	1.4431e-145
MBNL2	0.449154	8.96464e-146	4.56364e-145
RSPRY1	1.22789	9.68448e-146	4.92921e-145
TNFRSF19	0.8459	1.28945e-145	6.56186e-145
NAMPT	0.368803	2.54663e-145	1.29548e-144
MAMLD1	1.19047	4.58094e-145	2.3291e-144
ASTN1	0.758175	5.5208e-145	2.80595e-144
SLC24A4	6.55546	5.9302e-145	3.01348e-144
CDC27	0.709847	6.13828e-145	3.1181e-144
PER1	0.751518	8.31948e-145	4.22458e-144
KIF26B	0.951294	1.23203e-144	6.25505e-144
LATS1	1.03055	1.35024e-144	6.85399e-144
CUL4A	1.05574	2.23962e-144	1.13645e-143
XPO7	1.02466	2.48103e-144	1.25872e-143
TPM4	1.60304	3.20872e-144	1.62704e-143
DNAJC1	0.385594	7.766e-144	3.93226e-143
PSMA1	4.21945	8.81332e-144	4.46176e-143
COL4A1	5.10009	8.89969e-144	4.50468e-143
CHSY3	3.67316	2.18927e-143	1.10753e-142
FAM178A	1.27618	2.66184e-143	1.34612e-142
GAREM	0.717958	3.40781e-143	1.72306e-142
USP13	2.29423	3.99431e-143	2.01925e-142
HECTD2	0.950674	4.98129e-143	2.51729e-142
TSEN2	0.962226	7.57e-143	3.82413e-142
VPS37B	0.882144	7.88325e-143	3.98167e-142
TBX20	8.53921	3.82747e-142	1.93111e-141
PHTF2	1.26668	6.62446e-142	3.34052e-141
KLHDC4	1.67044	6.9087e-142	3.48323e-141
SYNJ1	1.92926	1.03231e-141	5.20286e-141
RYBP	0.88502	1.14003e-141	5.74475e-141
CACNG8	2.65778	2.1559e-141	1.08619e-140
PBX3	0.603524	2.49637e-141	1.25728e-140
VAV2	1.84265	2.79241e-141	1.40613e-140
IL6R	1.62212	3.41388e-141	1.71846e-140
UBE2O	1.27261	3.60393e-141	1.8138e-140
CALD1	0.503948	6.036e-141	3.03621e-140
UHRF2	1.27872	7.83329e-141	3.93958e-140
SLC39A14	1.44778	8.76681e-141	4.40829e-140
SLC35G2	1.7934	1.90158e-140	9.55678e-140
RPS6KA6	1.87318	2.31561e-140	1.16355e-139
GNAO1	0.958043	3.92951e-140	1.97416e-139
SYNRG	1.01315	5.38767e-140	2.70625e-139
CDR2	1.25982	6.61586e-140	3.322e-139
ENOSF1	0.462832	6.98238e-140	3.5048e-139
TAF4	2.01378	7.8314e-140	3.93026e-139
ESRRG	0.52718	5.78365e-139	2.89694e-138
ITFG1	0.306018	6.09364e-139	3.05167e-138
SACS	1.39707	8.08488e-139	4.04673e-138
SMG7	0.827622	3.31832e-138	1.65828e-137
FLI1	5.30417	5.68247e-138	2.83873e-137
JMY	1.22771	5.71086e-138	2.85241e-137
PTPN11	0.922826	7.07114e-138	3.53059e-137
FAT4	2.28695	1.50068e-137	7.48888e-137
HTR2A	5.27285	3.39322e-137	1.69183e-136
COL4A5	0.52766	3.48028e-137	1.73493e-136
APC2	1.80397	4.0762e-137	2.03165e-136
SERGEF	0.905407	5.29354e-137	2.63793e-136
SRPX	4.73767	6.52602e-137	3.25154e-136
INPP5A	1.37475	6.92534e-137	3.44989e-136
CBR4	0.663745	7.75525e-137	3.86195e-136
NAPB	1.30196	1.31136e-136	6.528e-136
PARP11	1.12691	1.61583e-136	8.04225e-136
PLXNA2	1.16158	2.06285e-136	1.026e-135
VKORC1L1	1.14216	2.28893e-136	1.13824e-135
KIAA1328	0.50344	2.4041e-136	1.1953e-135
SLCO2B1	4.00849	3.29407e-136	1.63664e-135
CNOT10	1.08991	5.64502e-136	2.80322e-135
TPRG1	1.5947	9.3804e-136	4.6557e-135
BTBD7	0.935223	1.42883e-135	7.08787e-135
MIR4435-1HG	1.24208	1.50887e-135	7.48363e-135
KREMEN1	1.78843	1.78509e-135	8.84895e-135
MAN1A1	0.950006	4.17876e-135	2.07039e-134
CLYBL	1.71575	4.68953e-135	2.32304e-134
ATF7IP2	0.981071	5.33435e-135	2.64201e-134
KIAA0355	1.2867	5.65224e-135	2.79896e-134
APPBP2	0.879795	9.33935e-135	4.62157e-134
ZNRF1	1.48178	1.00188e-134	4.95695e-134
TTBK2	0.580348	1.12347e-134	5.55755e-134
LMBR1L	1.58105	1.13908e-134	5.63379e-134
SUV420H1	0.555183	2.85532e-134	1.41147e-133
CPEB3	1.3099	5.49943e-134	2.71712e-133
ATM	0.732463	6.04595e-134	2.98662e-133
HECW1	4.62515	8.99783e-134	4.44326e-133
ADCY9	0.924946	4.1036e-133	2.02395e-132
RP11-230B22.1	1.12293	1.43632e-132	7.07427e-132
NVL	1.02356	1.55458e-132	7.65537e-132
RGS20	3.6775	1.56242e-132	7.69267e-132
YY1AP1	1.11716	2.19508e-132	1.08039e-131
TIAM1	0.529671	2.60121e-132	1.27983e-131
KLF15	4.50751	5.67254e-132	2.78855e-131
TTC13	1.67468	5.78445e-132	2.84257e-131
CNIH3	0.845325	7.89308e-132	3.87812e-131
STK40	1.33187	1.45775e-131	7.15864e-131
L2HGDH	1.67276	2.12003e-131	1.04074e-130
CPNE8	2.42422	3.41484e-131	1.6755e-130
PARP4	1.3283	3.88752e-131	1.90675e-130
PHACTR3	4.26755	7.52179e-131	3.68674e-130
CECR7	6.92315	9.33802e-131	4.57537e-130
SKIV2L2	0.816499	1.11034e-130	5.43939e-130
TSPAN14	1.97474	1.39508e-130	6.83197e-130
KCNK2	5.06523	1.47798e-130	7.2367e-130
PIK3R5	4.77182	1.6187e-130	7.92432e-130
MOV10	1.61284	3.63715e-130	1.77872e-129
PMM2	1.87924	4.64953e-130	2.27343e-129
RP11-159G9.5	1.29154	4.72255e-130	2.30873e-129
NRXN1	2.80165	7.22745e-130	3.53209e-129
ABCD3	0.949239	9.70512e-130	4.7413e-129
TMEM184B	1.42693	2.21478e-129	1.08144e-128
SEC14L2	3.41077	2.21547e-129	1.08159e-128
RNF111	0.81069	2.37721e-129	1.16015e-128
SPAST	1.22489	3.02232e-129	1.47423e-128
IGF2R	0.978102	4.58071e-129	2.23361e-128
CTB-35F21.1	1.65656	7.88493e-129	3.84214e-128
TP53BP1	0.454182	1.02717e-128	5.00428e-128
HSD17B12	0.340354	1.0743e-128	5.23302e-128
UCK2	2.45425	1.20844e-128	5.88543e-128
PCBP3	3.30084	2.82787e-128	1.37606e-127
XXYLT1	1.70638	7.3101e-128	3.5541e-127
SLCO5A1	1.7512	8.34556e-128	4.05683e-127
POC1B	0.921378	8.91679e-128	4.33376e-127
TNPO3	0.837674	9.6281e-128	4.67868e-127
BBS9	0.26064	1.12471e-127	5.46449e-127
B3GALT5	0.832633	2.01679e-127	9.78862e-127
ASXL2	0.571568	3.85514e-127	1.87016e-126
CEP70	1.08616	6.69383e-127	3.24612e-126
USP33	0.659786	8.80961e-127	4.26923e-126
NR2C2	1.04742	1.00762e-126	4.88053e-126
TFEB	2.44247	1.02816e-126	4.97917e-126
SEC31A	0.75726	1.27277e-126	6.16268e-126
WDR91	1.89185	1.50839e-126	7.30105e-126
ELOVL5	0.925146	1.68137e-126	8.13695e-126
RAB11FIP2	1.25091	2.24058e-126	1.08414e-125
FMN1	1.23956	3.77524e-126	1.82515e-125
CCDC93	0.95687	4.88616e-126	2.36102e-125
CHPT1	0.863575	5.92682e-126	2.8629e-125
MTSS1	1.30324	7.12086e-126	3.43908e-125
SLC6A1	1.10097	1.30284e-125	6.28896e-125
SACM1L	1.0696	1.56034e-125	7.52555e-125
PCNT	2.12625	2.20579e-125	1.06367e-124
PVRL3	0.981628	2.82366e-125	1.36139e-124
C1orf95	7.11325	3.23237e-125	1.55792e-124
ARIH2	0.83543	4.07803e-125	1.96483e-124
RUNX1T1	1.38198	5.17468e-125	2.49278e-124
CDH2	0.365008	7.17851e-125	3.4575e-124
[truncated: 26,342 more rows]
