# Supplementary material for: Interrogation of the microenvironmental landscape in spinal ependymomas reveals dual functions of tumor-associated macrophages
Source: Nat Commun. 2021 Nov 25;12:6867. doi: 10.1038/s41467-021-27018-9 (PMC8617028; doi:10.1038/s41467-021-27018-9)
Supplement: Supplementary file 11 — Supplementary Data 9 [file 41467_2021_27018_MOESM11_ESM.xlsx]

## Sheet: EMT_intersection_genes
Supplementary Data 9. Intersection of EMT-related genes with active transcriptional signals. Related to Fig. 5
Intersection_genes
NNMT
MMP14
GJA1
PDLIM4
SGCD
ELN
THBS1
VIM
MATN2
IGFBP2
TPM1
BMP1
COL1A2
CDH6
TAGLN
ACTA2
MSX1
FAS
NT5E
HTRA1
ITGAV
NTM
FGF2
MMP2
CAP2
QSOX1
LRP1
PTX3
CD44
LAMC1
MEST
ENO2
ITGA2
MYL9
GADD45A
BASP1
TNFRSF12A
PRRX1
CAPG
GADD45B
VEGFA
SERPINH1
