# Supplementary material for: Interrogation of the microenvironmental landscape in spinal ependymomas reveals dual functions of tumor-associated macrophages
Source: Nat Commun. 2021 Nov 25;12:6867. doi: 10.1038/s41467-021-27018-9 (PMC8617028; doi:10.1038/s41467-021-27018-9)
Supplement: Supplementary file 12 — Supplementary Data 10 [file 41467_2021_27018_MOESM12_ESM.xlsx]

## Sheet: CD44+TAM
Supplementary Data 10A. Differently expressed genes in CD44+ TAM (EPN v.s. SE). Related to Fig. 5
gene	log2FC	Pvalue	Adj_pval
FTL	6.3225	3.08284e-291	6.12974e-287
FTH1	4.55912	4.32586e-291	6.12974e-287
B2M	4.7176	1.80959e-290	1.70946e-286
TMSB4X	6.24697	3.78527e-290	2.68187e-286
MT-CO1	6.02514	2.42782e-286	1.37609e-282
TPT1	5.14838	4.42354e-286	2.08939e-282
EEF1A1	4.89958	2.28837e-285	9.26461e-282
MT-ND4	4.80292	2.5948e-284	9.19209e-281
MT-ND2	5.73009	7.43879e-284	2.34239e-280
GPX1	5.68948	2.17984e-283	6.17767e-280
RPL41	5.394	2.49916e-283	6.43874e-280
HLA-B	4.63572	3.96535e-283	9.36484e-280
RPL10	5.75468	1.58481e-282	3.45489e-279
RPL15	5.90041	4.2297e-282	8.56212e-279
MT-CO2	5.05852	4.88928e-281	9.23748e-278
TYROBP	4.90605	2.54195e-280	4.50243e-277
MT-CO3	4.81173	3.17877e-280	5.2992e-277
NPC2	5.46837	3.72224e-280	5.86046e-277
ACTB	4.71594	2.95094e-279	4.40156e-276
TMSB10	6.12609	5.67228e-279	8.03762e-276
OOEP	5.97262	2.12067e-278	2.8619e-275
APOO	4.71249	8.04369e-278	1.03617e-274
EIF1	4.5847	9.67072e-278	1.1916e-274
HLA-DRA	4.47753	2.00943e-277	2.3728e-274
MT-ND3	4.45451	2.11593e-276	2.39862e-273
HLA-DPA1	4.95751	2.66174e-276	2.9013e-273
MT-CYB	4.60012	7.21869e-276	7.57695e-273
MT-ND1	4.84722	1.29777e-275	1.31352e-272
CD74	3.93773	1.64504e-273	1.6076e-270
PLEKHA7	5.17813	1.83434e-273	1.73284e-270
MT-ATP6	4.38824	1.56155e-271	1.42756e-268
BAIAP2L1	5.69557	1.91569e-271	1.69659e-268
HLA-A	4.19363	4.0452e-271	3.47397e-268
RPL13	5.32888	1.55058e-270	1.29245e-267
RPL29	5.44024	2.21218e-270	1.79123e-267
RPL19	5.87897	1.44188e-268	1.13508e-265
RPS23	6.29797	1.48516e-268	1.13755e-265
RPS4X	6.75949	8.37762e-268	6.08774e-265
RPS9	4.08273	3.47678e-267	2.4633e-264
S100A11	6.21241	7.511e-267	5.19175e-264
H3F3B	3.97534	1.09285e-266	7.37413e-264
RPS16	4.67504	6.77703e-266	4.46653e-263
RPS20	5.58623	3.9346e-265	2.53424e-262
RPS2	5.27477	5.23176e-265	3.29485e-262
OAZ1	5.2111	1.78091e-263	1.07385e-260
RPS8	5.66317	2.97441e-262	1.75614e-259
RPS27A	5.60252	5.5941e-262	3.23545e-259
CYBA	3.97788	7.53486e-262	4.27076e-259
FCER1G	4.13506	1.51695e-261	8.42949e-259
RPL27A	6.15573	2.22791e-261	1.21421e-258
RPL32	5.82254	3.12252e-261	1.66967e-258
ITM2B	3.76239	8.6862e-261	4.55864e-258
DUSP1	4.1692	1.27872e-260	6.5889e-258
PTMA	4.38133	5.62222e-260	2.84524e-257
SERF2	4.81018	5.96768e-260	2.96709e-257
C1QA	5.50152	2.19987e-259	1.0749e-256
JUNB	4.39694	4.6615e-258	2.2391e-255
TXNRD1	4.02842	6.356e-258	3.00215e-255
CFL1	4.85426	2.53144e-257	1.17608e-254
RPL14	5.15216	2.55405e-256	1.16745e-253
RPS11	5.42325	5.90449e-256	2.65608e-253
RPS3	5.22767	2.63441e-253	1.16655e-250
RPL8	5.89067	6.23196e-253	2.71713e-250
RPS19	4.7291	5.04026e-252	2.10512e-249
AIF1	6.23335	5.05109e-252	2.10512e-249
RPL7	5.88868	1.67869e-250	6.8948e-248
RPL35	5.6633	3.46101e-250	1.40121e-247
FAU	5.46634	6.35445e-250	2.53641e-247
C1QC	5.87663	1.73319e-249	6.82204e-247
C1QB	5.13455	9.58789e-247	3.7222e-244
RPS15	5.28396	6.33914e-245	2.42772e-242
AMBRA1	3.118	7.44832e-244	2.81447e-241
UBA52	5.93271	4.79615e-243	1.78846e-240
UBC	3.96509	1.3073e-242	4.81154e-240
HLA-C	3.86611	6.55488e-240	2.38161e-237
MAMDC2	4.77114	1.19328e-239	4.2272e-237
RPS6	5.27086	1.22109e-239	4.2723e-237
GAPDH	4.20078	1.18491e-238	4.09516e-236
FOS	4.11938	1.61538e-236	5.38587e-234
HLA-DQB1	3.69739	2.16743e-235	7.14243e-233
NBEAL1	3.91423	6.10054e-234	1.98723e-231
HLA-DPB1	3.20428	2.35063e-232	7.57009e-230
HLA-DRB1	2.97031	3.07334e-231	9.78634e-229
RPL10A	5.58026	4.47147e-231	1.40802e-228
PFN1	5.19521	6.72827e-230	2.09538e-227
RGS1	5.12585	9.79177e-230	3.01629e-227
MECOM	4.76355	2.43346e-228	7.41552e-226
LAPTM5	2.90367	7.24353e-228	2.18385e-225
PSAP	2.78344	3.56131e-227	1.06239e-224
RPS14	5.54342	4.96468e-227	1.46561e-224
RPLP0	4.87636	4.48926e-226	1.3116e-223
RPL35A	5.60662	5.38948e-225	1.55855e-222
CD68	6.12138	1.13252e-223	3.24197e-221
RPL6	4.87393	4.27348e-223	1.2111e-220
CD14	4.11798	1.11578e-222	3.1308e-220
GRN	4.63215	2.48367e-222	6.9007e-220
RPL4	4.63297	2.85633e-222	7.85905e-220
AC018890.6	4.00111	2.53323e-221	6.90305e-219
TUBA1B	4.49877	3.30293e-220	8.83066e-218
BTF3	4.98795	5.8536e-218	1.55038e-215
APOE	4.18197	7.74634e-214	2.01405e-211
FCGRT	3.64309	2.2497e-212	5.79605e-210
ACTG1	3.35054	1.85324e-211	4.73161e-209
MYL6	4.57698	7.08966e-210	1.77806e-207
BTG1	4.05404	3.69809e-208	9.11339e-206
UBB	4.24548	4.75296e-208	1.1612e-205
UQCRB	5.30196	6.83575e-207	1.64174e-204
SLC25A6	4.83033	7.54843e-207	1.79767e-204
RPSAP58	4.08754	1.62451e-206	3.83655e-204
RPLP1	6.20266	7.02163e-206	1.64457e-203
YBX1	3.9331	8.00647e-206	1.85986e-203
RPL13A	4.89347	8.48066e-206	1.954e-203
PPIA	3.46234	5.11418e-205	1.16884e-202
RPL36AL	4.90676	1.1661e-203	2.64378e-201
COX4I1	4.06578	6.46611e-203	1.45436e-200
ARPC3	3.25423	1.72341e-202	3.84579e-200
SH3BGRL3	5.87948	2.88115e-201	6.3296e-199
ARMC9	4.51013	3.15341e-200	6.71936e-198
RPL5	4.10753	6.93696e-200	1.46712e-197
MT-ND5	4.32727	3.21226e-198	6.69378e-196
HNRNPA1	4.39342	9.27816e-198	1.91929e-195
SRP14	3.75957	1.16146e-196	2.38519e-194
ATP5E	5.28963	2.35477e-196	4.80102e-194
CLIC1	4.05104	6.59861e-196	1.33575e-193
SLC27A4	6.3136	1.15573e-195	2.32293e-193
ZFP36	3.51824	3.31931e-195	6.62459e-193
TOMM7	4.86064	1.47655e-194	2.88589e-192
RPS25	5.29279	4.42619e-194	8.53321e-192
ATP6V0B	4.23531	6.20882e-193	1.1889e-190
ARHGDIB	4.69112	9.17402e-193	1.74491e-190
EEF1B2	4.7627	2.5396e-191	4.79815e-189
RPL30	4.86949	4.95495e-191	9.29956e-189
RPL23A	5.47441	2.92077e-190	5.37497e-188
TREM2	4.98415	7.83084e-190	1.43178e-187
RPL28	5.24646	2.55574e-189	4.64293e-187
STEAP1B	4.773	3.18076e-189	5.74158e-187
RP4-777D9.2	6.73323	5.71108e-188	1.02438e-185
RPL36	4.92614	1.47274e-186	2.6086e-184
ALOX5AP	5.0497	1.87493e-185	3.30034e-183
HLA-E	2.34489	3.51837e-184	6.11722e-182
NFKBIA	3.77288	3.07513e-183	5.31397e-181
PFDN5	4.19478	5.97922e-183	1.02698e-180
APOC1	5.44545	6.40534e-183	1.09354e-180
ATP5G2	4.20519	1.41185e-182	2.39591e-180
RPL7A	5.45468	7.44232e-182	1.24802e-179
DYNLL1	4.59577	2.23384e-180	3.70216e-178
VAMP8	5.13858	1.23445e-179	2.03397e-177
ARPC1B	3.36665	2.65619e-179	4.35125e-177
RPL34	5.50929	4.5892e-179	7.47459e-177
CEBPD	3.48484	3.14434e-178	5.06311e-176
RAC1	2.96416	3.21508e-178	5.14776e-176
TMEM66	2.94554	3.53838e-177	5.60211e-175
ATP5L	4.35594	6.5006e-177	1.01783e-174
GADD45B	3.40768	1.26281e-176	1.96638e-174
LST1	4.01967	1.59223e-173	2.46577e-171
HLA-DMB	2.98793	3.24924e-173	5.00454e-171
CHCHD2	3.8741	6.91096e-173	1.05868e-170
TSPO	5.20095	1.08499e-172	1.65315e-170
GSTP1	4.54186	3.16986e-172	4.80395e-170
GPX4	3.96867	1.36903e-171	2.05283e-169
CXCL16	3.64271	3.87095e-170	5.71369e-168
EEF2	3.74461	4.77835e-169	7.0165e-167
CXCR4	5.53261	7.72586e-169	1.12861e-166
CD63	3.48964	2.00495e-168	2.91386e-166
ITGB2	3.67359	3.39722e-167	4.9121e-165
CCL3	3.71351	5.44757e-166	7.79717e-164
RPS24	4.10074	9.21737e-166	1.3061e-163
NDUFA4	4.54125	1.12185e-165	1.58175e-163
IER3	3.51209	3.97762e-161	5.44569e-159
EIF4A1	2.16907	5.18202e-161	7.06051e-159
COMMD6	5.01058	6.04603e-161	8.19831e-159
FCGR3A	3.11696	2.24465e-160	3.02921e-158
OST4	5.28293	5.11898e-160	6.87544e-158
TPI1	4.59289	8.36614e-160	1.11838e-157
PPP1R15A	4.11611	1.47913e-157	1.93172e-155
CST3	1.94263	1.3237e-156	1.72081e-154
NPM1	3.71681	1.18931e-155	1.51824e-153
HLA-DQA1	2.2458	1.40748e-155	1.7887e-153
ALDOA	3.65832	1.63873e-155	2.07328e-153
CEBPB	3.47096	1.91864e-155	2.41663e-153
PNRC1	2.56266	1.06075e-154	1.33016e-152
ATP6V1F	4.96228	8.02861e-154	9.97942e-152
RPLP2	5.05511	4.26847e-153	5.2595e-151
FXYD5	3.96761	9.07351e-153	1.11317e-150
LAMTOR4	3.85417	3.31029e-152	4.04368e-150
BST2	3.99678	3.4915e-152	4.24674e-150
ID2	2.93108	3.98463e-152	4.82584e-150
SRGN	1.86862	5.94812e-152	7.17318e-150
HINT1	3.73081	1.45201e-150	1.70041e-148
CD37	4.25238	6.55939e-150	7.61857e-148
HSPA8	3.98372	5.5284e-149	6.3689e-147
MS4A6A	2.89956	1.05027e-145	1.17647e-143
UQCR10	4.23423	1.11275e-144	1.23668e-142
LYZ	6.43291	1.21469e-144	1.3447e-142
YWHAH	3.76543	2.35985e-144	2.60226e-142
RHOB	4.90886	2.6809e-144	2.94483e-142
MYL12A	4.01176	1.86649e-143	2.02668e-141
ASAH1	2.77038	1.14063e-142	1.22444e-140
EEF1D	3.27585	7.17359e-142	7.5858e-140
CTSS	2.41728	1.52867e-140	1.6105e-138
RPS13	5.58978	2.02783e-140	2.12062e-138
TMA7	4.53772	2.04629e-140	2.13205e-138
RPL37A	4.52532	8.21726e-140	8.43757e-138
JUN	3.47268	6.61878e-139	6.69916e-137
PPT1	4.00325	2.17922e-138	2.19783e-136
SPP1	4.12179	2.89426e-135	2.88814e-133
BRK1	4.05384	4.03405e-135	4.0114e-133
DBI	3.29467	5.27729e-135	5.22931e-133
SLC25A5	5.20277	9.38859e-135	9.27082e-133
RPL21	3.99958	1.03243e-134	1.01594e-132
CSTB	4.28379	2.76807e-134	2.71443e-132
GPR183	3.3569	5.5279e-134	5.36509e-132
LAPTM4A	2.99479	1.72296e-133	1.66084e-131
SNX3	3.48199	3.55884e-133	3.4189e-131
COX5B	4.94815	3.82303e-133	3.66029e-131
MYL12B	3.26264	4.15394e-133	3.96373e-131
CHCHD3	2.15026	5.69392e-132	5.37885e-130
AKR1B1	5.10101	4.04533e-131	3.79618e-129
LGALS1	4.38167	1.84965e-130	1.72431e-128
GABARAP	6.5808	9.17747e-128	8.49966e-126
PYCARD	5.60441	1.35775e-127	1.25337e-125
NOP10	5.40424	6.60313e-127	6.01713e-125
RPL11	4.23132	1.96315e-125	1.76621e-123
PPIB	4.424	2.35435e-125	2.10481e-123
PCBP1	3.98055	4.9862e-125	4.42974e-123
SKP1	2.8895	6.12088e-125	5.42081e-123
HSP90AB1	2.91021	8.42471e-125	7.39184e-123
COX7A2	4.7726	1.01039e-124	8.8378e-123
RNASE6	5.85115	1.23876e-124	1.0802e-122
ZFAS1	2.86082	2.11234e-124	1.83631e-122
CALR	4.21742	4.36351e-124	3.78171e-122
RHOA	2.07088	6.4507e-124	5.57356e-122
KLF6	2.12337	2.90599e-122	2.47315e-120
ATP6V1G1	4.02134	4.1433e-122	3.5156e-120
TMEM59	3.32815	5.19873e-122	4.39797e-120
EDF1	3.80819	1.55024e-121	1.30368e-119
COX6B1	4.47693	1.2299e-120	1.03122e-118
C3AR1	2.95178	1.09805e-119	9.12569e-118
SERP1	2.78012	3.27336e-119	2.71248e-117
ENO1	2.80783	3.40606e-119	2.81422e-117
COX7B	4.73045	1.22317e-118	1.00187e-116
GNG5	3.4369	1.92603e-118	1.57302e-116
DDX5	1.51082	2.41297e-118	1.96504e-116
RPL27	5.7734	1.00916e-117	8.12491e-116
RP11-779O18.3	3.33514	2.98833e-117	2.37891e-115
SLC25A3	3.14574	6.22085e-117	4.92455e-115
ATP6V0E1	2.02561	2.63225e-116	2.07794e-114
ARL6IP4	3.38378	5.96895e-116	4.67293e-114
HMGN2	3.47305	4.57534e-115	3.56223e-113
MARCKS	2.065	4.79198e-115	3.72068e-113
COX7C	4.75384	1.16606e-114	9.00439e-113
CD9	2.8897	1.35226e-114	1.04138e-112
POLR2L	4.44918	1.48707e-113	1.13594e-111
RPL23	4.22522	3.15282e-113	2.38906e-111
PRDX1	2.55561	5.30506e-112	3.99855e-110
OLR1	2.40418	7.70363e-112	5.79101e-110
SGK1	1.92083	8.53595e-112	6.39971e-110
EVI2B	4.97504	1.27247e-111	9.51499e-110
UQCRH	3.66612	2.02069e-111	1.50305e-109
SAT1	1.46167	2.00395e-110	1.47896e-108
PARK7	3.25287	7.72563e-110	5.6429e-108
AC004448.5	5.72043	1.28108e-109	9.33308e-108
IER2	2.52531	1.47582e-109	1.07243e-107
S100A4	5.60177	1.88438e-109	1.36233e-107
TRMT112	5.70328	4.3114e-109	3.10903e-107
HSP90AA1	2.17395	5.56951e-109	4.00609e-107
SNRPD2	4.25634	6.17747e-109	4.43214e-107
CTSZ	2.46756	1.06819e-108	7.62531e-107
HERPUD1	2.66399	1.82365e-108	1.29855e-106
RPL22	3.97801	4.23897e-108	3.00331e-106
C4orf3	4.14942	1.17561e-107	8.26718e-106
HSPB1	3.66158	3.05833e-107	2.13481e-105
FOSB	2.85096	6.69431e-107	4.64992e-105
TEX14	3.03462	1.2652e-106	8.72405e-105
AP2S1	4.35911	5.05101e-106	3.44929e-104
ARL6IP5	2.60187	7.17333e-106	4.87511e-104
GPR34	3.31649	8.28154e-106	5.61481e-104
H2AFZ	4.76352	1.20204e-105	8.13024e-104
HMGB1	2.32495	1.44835e-105	9.77293e-104
PLD4	5.04781	1.19028e-104	7.95576e-103
CCL4	3.04768	1.32897e-104	8.84105e-103
RPS7	3.81463	7.08123e-104	4.69981e-102
CAPG	4.07183	7.50145e-104	4.96708e-102
CIRBP	2.34258	2.24927e-103	1.47899e-101
ANXA1	3.08949	4.0054e-103	2.61551e-101
ATF3	2.94985	1.7242e-102	1.11816e-100
TMBIM6	2.09074	2.26244e-102	1.46387e-100
RPL18	4.98585	2.0489e-101	1.3137e-99
PRDX5	5.20149	2.73108e-101	1.74715e-99
SERPINA1	3.3829	2.99335e-101	1.91062e-99
NACA2	5.84198	1.13485e-100	7.19499e-99
CTC-471J1.9	6.01597	1.46817e-100	9.28752e-99
ENSA	2.31898	6.54105e-100	4.11941e-98
ATP5G3	4.2579	2.84596e-99	1.78439e-97
SPCS1	3.84909	3.04747e-99	1.90652e-97
RAN	3.98695	3.8277e-99	2.38411e-97
C1orf162	3.43009	4.30883e-99	2.6779e-97
NDUFS5	4.2079	5.34622e-99	3.31536e-97
TUBB	3.44711	7.45198e-99	4.60107e-97
MALAT1	0.594013	8.97956e-99	5.53219e-97
UQCRQ	4.96386	1.40048e-98	8.57227e-97
ERP29	4.03683	3.21527e-98	1.95119e-96
SSR2	3.82519	3.36298e-98	2.03647e-96
DHRS7	4.19612	6.28234e-97	3.7092e-95
SAP18	3.50989	1.37214e-96	8.08452e-95
CNPY3	2.84573	1.48811e-96	8.74958e-95
RPL39	5.9127	2.61442e-96	1.53084e-94
JTB	4.16076	4.39239e-96	2.54561e-94
C14orf2	4.1145	5.08504e-96	2.94102e-94
SDCBP	1.73693	1.71274e-95	9.86566e-94
GNB2L1	3.41208	6.54917e-95	3.72698e-93
C19orf53	4.63611	1.51848e-94	8.58959e-93
RPS3A	4.03496	1.93092e-94	1.09008e-92
LIPA	2.6117	2.04886e-94	1.15437e-92
ATP5B	3.66157	3.66496e-94	2.04862e-92
RGS2	3.21936	6.00509e-94	3.35008e-92
SOD1	3.46571	1.16231e-93	6.45882e-92
SEC61B	2.71028	4.37501e-93	2.41692e-91
KLF2	3.9469	4.93853e-93	2.72292e-91
RPS5	5.17978	5.54559e-93	3.05169e-91
CYCS	4.33382	7.62012e-93	4.17706e-91
SEC11A	2.18126	2.49915e-92	1.36466e-90
LAMTOR1	3.47143	5.59794e-92	3.03338e-90
UCP2	4.56806	5.13481e-91	2.75607e-89
CHCHD10	3.91406	7.29793e-91	3.9097e-89
ARPC5	2.08648	1.16963e-90	6.24242e-89
TMEM14C	4.41267	1.79606e-90	9.5498e-89
PLIN2	4.51852	8.21875e-90	4.32936e-88
COX6A1P2	4.41386	1.9097e-89	1.0041e-87
APRT	5.03118	3.3194e-88	1.70729e-86
RBM3	3.07896	7.65369e-88	3.92945e-86
GUK1	2.75763	1.04702e-87	5.36577e-86
HCST	5.07313	3.83021e-87	1.95582e-85
MYEOV2	3.87129	3.89324e-87	1.98443e-85
GPSM3	3.98728	4.28654e-87	2.18098e-85
DAD1	3.82572	1.17634e-86	5.93194e-85
CREG1	3.13369	3.61026e-86	1.81409e-84
S100A10	3.27099	1.36296e-85	6.77655e-84
HSPA5	3.8618	2.33105e-85	1.15695e-83
NDUFB11	4.41734	2.86716e-85	1.42055e-83
LDHA	2.81082	3.81764e-85	1.88817e-83
KLF4	4.22059	7.28593e-85	3.58478e-83
HNRNPA0	3.96636	1.02837e-84	5.00756e-83
C5AR1	1.91302	1.74091e-84	8.46267e-83
PEBP1	2.3684	5.93273e-84	2.87408e-82
RPS27L	3.31509	6.63642e-84	3.20949e-82
C19orf43	2.54106	2.76634e-83	1.3333e-81
FAM26F	4.26692	9.90033e-83	4.75552e-81
GLIPR1	3.19751	8.53646e-81	4.01866e-79
SSR4	4.68784	1.29736e-80	6.0772e-79
FKBP1A	3.03611	1.34735e-80	6.30095e-79
ZNF331	2.21134	1.42424e-80	6.63862e-79
HMGN1	2.22111	4.43486e-80	2.06039e-78
IFITM3	2.92794	1.2477e-79	5.74022e-78
HSBP1	3.46959	2.5328e-79	1.16148e-77
TCEB2	4.80893	8.75033e-79	3.98689e-77
VIM	1.72974	1.69997e-78	7.69604e-77
S100A6	3.47772	2.38438e-78	1.07772e-76
ISCU	3.94654	7.50798e-78	3.3774e-76
PPP1CA	4.1141	7.68811e-78	3.45295e-76
COPE	3.56454	1.34733e-77	6.0321e-76
POLD4	3.34155	4.14792e-77	1.8454e-75
ANAPC11	4.07904	7.67421e-77	3.40355e-75
MZT2B	3.36627	1.24818e-76	5.5013e-75
IGSF6	3.80921	7.12481e-76	3.12082e-74
PTGES3	2.23337	7.21147e-76	3.1539e-74
CD81	2.03038	1.00483e-75	4.38779e-74
SELK	2.92458	1.61893e-75	7.02609e-74
LAMTOR5	4.35718	2.00119e-75	8.67183e-74
LSP1	3.83769	2.13461e-75	9.23585e-74
ATPIF1	3.69174	3.52062e-75	1.51864e-73
NDUFA1	4.62565	4.29948e-75	1.85178e-73
PKM	1.98672	5.03863e-75	2.16356e-73
RHOG	2.325	2.42457e-74	1.03639e-72
POMP	2.08738	2.78162e-74	1.18722e-72
BCAP31	2.46667	4.62708e-74	1.9719e-72
HSP90B1	2.80442	1.00431e-73	4.26718e-72
ANXA2	2.64162	1.04687e-73	4.44136e-72
COTL1	1.71293	1.33762e-73	5.66639e-72
TMED9	3.82336	1.72594e-73	7.28961e-72
UFC1	4.31922	1.81074e-73	7.60242e-72
CAP1	1.82064	1.90406e-73	7.98242e-72
ATRAID	4.62127	2.32248e-73	9.67927e-72
GPNMB	3.33751	2.33766e-73	9.72826e-72
GABARAPL2	2.4228	3.21049e-73	1.3341e-71
CIB1	3.55507	1.05463e-72	4.3442e-71
CFD	5.18164	1.11335e-72	4.57943e-71
SF3B5	4.20142	1.35812e-72	5.57005e-71
DAZAP2	2.58938	1.4596e-72	5.9776e-71
EMP3	3.22108	1.92773e-72	7.87204e-71
SYNGR2	3.16268	3.62019e-72	1.4762e-70
TMEM230	3.83125	1.21602e-71	4.91613e-70
HTRA1	3.21505	1.60314e-71	6.45353e-70
HNRNPDL	2.05662	1.67507e-71	6.73356e-70
VPS28	3.19731	4.54146e-71	1.81787e-69
RGS10	1.47379	1.15579e-70	4.58757e-69
SRSF3	1.86661	1.20779e-70	4.78723e-69
ATP6AP2	1.85197	2.35455e-70	9.28067e-69
CALM1	2.03026	2.67994e-70	1.05485e-68
PSMB1	2.51723	3.17141e-70	1.24657e-68
IFITM2	4.31409	5.10563e-70	2.00407e-68
BRI3	2.20484	5.14785e-70	2.01784e-68
C9orf16	3.87818	1.92524e-69	7.49467e-68
HMOX1	2.28304	5.66466e-69	2.18714e-67
TMEM50A	2.74872	7.72653e-69	2.97918e-67
EID1	2.73365	7.94756e-69	3.06024e-67
CTSB	1.2646	8.07239e-69	3.10409e-67
EIF3F	2.88461	1.45006e-68	5.53836e-67
GYPC	2.52709	1.47006e-68	5.60722e-67
RABAC1	4.70813	1.69029e-68	6.42128e-67
MIR24-2	2.80317	1.87763e-68	7.12345e-67
C14orf166	3.57327	4.45488e-68	1.67665e-66
C19orf10	2.84288	3.45432e-67	1.2881e-65
DDIT4	4.21968	4.30686e-67	1.60179e-65
LDHB	2.93947	5.66779e-67	2.10518e-65
HNRNPK	1.81054	5.72407e-67	2.1233e-65
BSG	3.34784	6.15866e-67	2.28152e-65
UBL5	4.73497	1.08644e-66	4.01431e-65
PSME1	5.16742	1.5023e-66	5.53644e-65
PGK1	1.98557	1.812e-66	6.6691e-65
SMDT1	4.02248	3.8739e-66	1.41477e-64
VMO1	3.76179	4.02466e-66	1.46794e-64
TUBB4B	2.90431	2.06034e-65	7.39113e-64
CLEC2B	2.45361	2.58812e-65	9.27274e-64
EPB42	3.1222	3.15116e-65	1.12615e-63
GMFG	2.91192	5.25938e-65	1.8725e-63
CTSL	2.05776	6.57575e-65	2.33823e-63
PABPC1	1.08527	8.17887e-65	2.90463e-63
RAB32	3.6623	8.33337e-65	2.95579e-63
LGMN	2.13199	1.28206e-64	4.53603e-63
IL8	4.58217	2.0891e-64	7.38219e-63
KRT10	5.02852	2.5638e-64	9.04833e-63
DRAP1	4.31418	3.08342e-64	1.08417e-62
RBX1	3.63952	4.48399e-64	1.56884e-62
MGST3	2.31803	5.32193e-64	1.85972e-62
TUBA1A	1.76727	5.62116e-64	1.96187e-62
MCL1	1.20448	9.31465e-64	3.23501e-62
TMEM176B	3.01092	1.41524e-63	4.88526e-62
TSC22D3	4.8727	2.75747e-63	9.48381e-62
BCAS2	3.40645	2.84813e-63	9.78375e-62
CD59	2.84458	3.24146e-63	1.1108e-61
DUSP2	3.03156	3.99573e-63	1.36597e-61
FIS1	3.45403	4.63483e-63	1.58064e-61
DNAJB11	2.70601	3.09969e-62	1.04578e-60
MGAT1	1.77393	3.82133e-62	1.28771e-60
BANF1	3.89678	4.08866e-62	1.37616e-60
TMED2	3.31518	4.13208e-62	1.38912e-60
PTMS	3.47635	6.01914e-62	2.01634e-60
IL1B	2.22532	1.28516e-61	4.28991e-60
GTF3A	4.02073	1.67628e-61	5.56925e-60
BAX	3.71551	2.34189e-61	7.76249e-60
DPP7	2.54086	2.3749e-61	7.86271e-60
LINC00493	4.89556	2.64048e-61	8.72158e-60
ANAPC16	2.32909	3.44169e-61	1.13284e-59
SRSF2	2.11221	6.53477e-61	2.13605e-59
MRFAP1	3.55021	9.67368e-61	3.157e-59
NENF	3.53097	9.68042e-61	3.157e-59
VDAC2	2.70825	1.05385e-60	3.43014e-59
MNDA	2.36205	1.05422e-60	3.43014e-59
PABPC4	2.40667	1.54927e-60	5.02359e-59
PDIA3	1.97295	2.29299e-60	7.40972e-59
RPS15A	5.19121	2.31457e-60	7.47096e-59
SQSTM1	1.60506	2.4281e-60	7.82848e-59
NDUFA2	3.3422	3.26495e-60	1.04789e-58
FKBP8	3.29514	5.68335e-60	1.81996e-58
GGACT	2.7007	8.72394e-60	2.77794e-58
NHP2L1	2.65844	4.78575e-59	1.51709e-57
MPC2	4.28241	6.45605e-59	2.04201e-57
FCGR1A	1.70295	1.43598e-58	4.53183e-57
NDUFB5	3.9709	2.42832e-58	7.63802e-57
PGLS	2.94756	3.93793e-58	1.23316e-56
PRDX6	2.10604	1.11698e-57	3.45959e-56
LGALS9	2.59539	1.34768e-57	4.16956e-56
PSMA7	2.57661	1.66986e-57	5.1495e-56
CCNI	1.29327	2.54252e-57	7.8066e-56
SCAND1	4.12451	3.67514e-57	1.12598e-55
ATP5H	4.34681	1.23285e-56	3.73679e-55
PRELID1	3.29673	1.25247e-56	3.79219e-55
SLC35F1	2.9479	1.88739e-56	5.70241e-55
TPP1	2.04106	1.97412e-56	5.95175e-55
VSIG4	2.69991	2.05377e-56	6.18532e-55
HSD17B11	2.39203	2.21612e-56	6.66717e-55
CTSH	1.50146	2.29624e-56	6.9009e-55
ST13	2.3757	7.54265e-56	2.24773e-54
DYNLRB1	2.76244	8.51017e-56	2.53073e-54
CD99	1.85674	1.35872e-55	4.01942e-54
FAM96B	3.82765	1.78164e-55	5.26504e-54
LPAR6	1.82793	2.40875e-55	7.10343e-54
ATP5J	4.19441	2.78741e-55	8.20302e-54
SUMO3	3.54925	2.81715e-55	8.28196e-54
CTSC	1.45156	3.04753e-55	8.94994e-54
TALDO1	3.11955	4.66498e-55	1.36859e-53
GLRX	2.83107	5.12645e-55	1.50086e-53
DNASE2	4.78489	6.24362e-55	1.82229e-53
NCL	2.34224	6.28089e-55	1.83128e-53
CUTA	4.30025	6.46631e-55	1.88341e-53
XIST	5.53118	6.73021e-55	1.95826e-53
LSM3	3.41427	1.06544e-54	3.09054e-53
SUB1	1.63871	1.1555e-54	3.34836e-53
TMEM147	5.06463	1.19622e-54	3.46281e-53
KCTD12	2.39364	1.26019e-54	3.64428e-53
RNF7	3.88632	1.71433e-54	4.94745e-53
SPCS2	2.08559	2.37766e-54	6.82705e-53
CLTA	1.60326	2.7378e-54	7.84523e-53
GNB2	2.87783	3.43886e-54	9.84419e-53
NDUFB7	3.68804	4.61283e-54	1.31782e-52
C6orf48	4.37828	5.65988e-54	1.61369e-52
PSMB6	3.95548	8.18862e-54	2.32066e-52
MAFB	2.10379	8.2992e-54	2.3473e-52
SF3B14	3.86696	9.03296e-54	2.54721e-52
SET	2.60715	1.47121e-53	4.12813e-52
GLUL	1.50978	1.49444e-53	4.18916e-52
ARHGDIA	2.61573	1.55717e-53	4.35639e-52
OLFML3	6.42162	1.77885e-53	4.97166e-52
HSPA1A	2.88203	1.9874e-53	5.54905e-52
LRPAP1	2.84818	2.00105e-53	5.58167e-52
TAGLN2	3.00818	6.18695e-53	1.71229e-51
SELT	1.96863	6.32495e-53	1.74877e-51
LILRB4	1.71521	1.51421e-52	4.17438e-51
MRPS21	2.88029	3.18888e-52	8.73169e-51
CSTA	4.85441	3.98491e-52	1.08903e-50
SRSF9	2.9447	4.7016e-52	1.28242e-50
DDT	4.07938	6.60163e-52	1.79549e-50
LAMP1	2.02141	1.19005e-51	3.2212e-50
UQCRFS1	3.19912	1.67942e-51	4.53284e-50
MAP1LC3B	2.68522	3.14514e-51	8.45667e-50
NDUFB9	2.79755	3.5065e-51	9.41936e-50
EIF4A2	1.77533	3.87568e-51	1.04012e-49
EIF1B	3.04332	5.95532e-51	1.5907e-49
ZNF706	2.64157	6.26825e-51	1.67272e-49
GADD45GIP1	3.93897	6.7482e-51	1.79741e-49
ENY2	2.39868	9.07406e-51	2.41464e-49
COX7A2L	2.84768	9.11159e-51	2.42235e-49
RNH1	2.42094	1.04641e-50	2.77932e-49
SUPT4H1	4.33611	2.94214e-50	7.76353e-49
LY86	1.41925	3.0645e-50	8.07138e-49
ZFP36L1	1.30725	7.20077e-50	1.87564e-48
P4HB	2.45079	8.23847e-50	2.14397e-48
SNRPB	3.43809	1.99365e-49	5.16453e-48
ATP6AP1	2.55956	2.53546e-49	6.55013e-48
ATP5F1	2.66853	2.77969e-49	7.16148e-48
LSM7	3.60395	4.06832e-49	1.04435e-47
CDC42	1.34235	1.17589e-48	3.00493e-47
PLAUR	1.45086	1.27203e-48	3.24476e-47
CTSA	3.31372	1.61296e-48	4.10334e-47
TXN	3.65159	1.8277e-48	4.64547e-47
ERH	2.527	2.05681e-48	5.22311e-47
MRPL51	3.89005	2.37475e-48	6.01973e-47
PGAM1	3.20819	2.70367e-48	6.83515e-47
RSL24D1	3.27295	3.02131e-48	7.63136e-47
SNHG8	3.53519	3.18541e-48	8.03868e-47
IFNGR1	1.61247	3.19034e-48	8.04396e-47
RBFOX2	1.88343	3.56044e-48	8.96118e-47
HMGN3	1.8862	3.5925e-48	9.03384e-47
DYNLT1	2.25663	6.83476e-48	1.71262e-46
HLA-DQA2	3.27841	7.36159e-48	1.843e-46
C1orf43	2.2256	7.72634e-48	1.93261e-46
EIF1AX	2.01592	9.12377e-48	2.27813e-46
TMED10	1.59341	9.34829e-48	2.33214e-46
PDIA6	2.51007	1.05043e-47	2.61822e-46
JUND	2.07427	1.06966e-47	2.66382e-46
SSR3	1.94666	1.80361e-47	4.47586e-46
NDUFAF3	5.83246	4.55134e-47	1.12454e-45
SEC61G	5.42517	4.90192e-47	1.208e-45
YWHAB	1.62051	5.92659e-47	1.45546e-45
HN1	3.33685	1.48147e-46	3.6225e-45
TUFM	2.74725	1.7422e-46	4.25272e-45
LAMTOR2	4.96242	1.74803e-46	4.26327e-45
GSTK1	2.30766	2.92543e-46	7.11035e-45
MCF2L2	1.84181	3.34815e-46	8.12385e-45
PHPT1	2.80164	3.69174e-46	8.94221e-45
OSM	3.4496	3.90175e-46	9.44283e-45
SNRPG	2.73614	6.21542e-46	1.50038e-44
DNAJA1	1.78476	1.16281e-45	2.79271e-44
NINJ1	1.51718	1.19435e-45	2.8636e-44
ADORA3	3.47286	1.52437e-45	3.64562e-44
TMEM219	3.18997	1.60564e-45	3.83675e-44
PRDX3	3.46946	1.84002e-45	4.3894e-44
ALKBH7	4.2809	2.22464e-45	5.28468e-44
PPDPF	4.64619	2.43681e-45	5.78386e-44
TOMM20	2.76431	2.65557e-45	6.2978e-44
NDUFB3	4.0075	2.8203e-45	6.68288e-44
RP11-673C5.2	2.57578	4.08058e-45	9.63698e-44
MT-ND4L	2.83558	4.40757e-45	1.04006e-43
COX14	3.19691	5.87547e-45	1.38298e-43
C19orf60	3.13217	6.80185e-45	1.5997e-43
SUMO1	2.27837	1.15373e-44	2.7022e-43
SEPW1	2.39097	1.20132e-44	2.80903e-43
CNBP	1.55549	1.3987e-44	3.26787e-43
PLTP	2.90411	1.51591e-44	3.5388e-43
MRPL20	2.2298	1.5263e-44	3.56011e-43
LMAN2	2.83506	1.7356e-44	4.04496e-43
LGALS3	2.92466	1.77464e-44	4.13257e-43
CD164	1.59805	2.14167e-44	4.97907e-43
TIMP1	2.61431	2.20347e-44	5.11437e-43
MRP63	3.28177	3.90862e-44	9.04986e-43
FGL2	1.54375	4.05806e-44	9.3882e-43
SOCS3	2.34489	4.06766e-44	9.40273e-43
GHITM	2.45976	5.10441e-44	1.17896e-42
KDELR1	3.04155	5.39552e-44	1.24519e-42
ATP5A1	2.45507	5.87209e-44	1.35297e-42
OSTC	3.05251	8.65513e-44	1.98935e-42
MS4A4A	1.66284	8.74216e-44	2.0061e-42
C19orf70	3.55073	9.29932e-44	2.13222e-42
RGCC	2.28154	1.34511e-43	3.07671e-42
SLC3A2	2.37555	2.61647e-43	5.96548e-42
CHMP2A	3.7412	3.14584e-43	7.14367e-42
AK1	2.65163	3.16613e-43	7.184e-42
MFSD1	1.52056	3.86537e-43	8.76358e-42
IFI27L2	3.19835	5.43324e-43	1.22692e-41
FAM96A	3.04639	9.85815e-43	2.21379e-41
CITED2	4.37799	9.95024e-43	2.2327e-41
RP11-386I14.4	3.13942	1.03213e-42	2.31229e-41
FOLR2	4.20232	1.19342e-42	2.66732e-41
RPL38	3.46329	1.7973e-42	4.00436e-41
RILPL2	1.43473	1.82775e-42	4.069e-41
EIF5A	3.86065	1.87493e-42	4.17076e-41
RBM8A	3.21923	2.23768e-42	4.97379e-41
APH1A	3.15034	2.25719e-42	5.01219e-41
SEPP1	2.69436	2.25849e-42	5.01219e-41
TMEM9B	2.48006	2.35797e-42	5.22887e-41
H2AFJ	4.25367	4.13415e-42	9.11056e-41
ATF4	2.33149	4.30198e-42	9.4657e-41
RP11-1143G9.4	6.09953	4.65288e-42	1.02298e-40
BLVRB	2.47783	5.12588e-42	1.1261e-40
NDUFA12	3.16272	7.12465e-42	1.55797e-40
BEX4	3.00545	9.68348e-42	2.11262e-40
ATP5G1	4.56015	9.75603e-42	2.12682e-40
COX5A	3.45745	1.12419e-41	2.44885e-40
RPL22L1	3.58084	1.2761e-41	2.77763e-40
PSMA4	2.98948	1.77491e-41	3.85743e-40
RHOC	3.60117	2.32424e-41	5.03104e-40
CD302	4.01356	2.84343e-41	6.14198e-40
PYURF	4.04508	3.81105e-41	8.21332e-40
HIF1A-AS2	1.81858	6.70391e-41	1.43931e-39
SNRPB2	2.87156	7.00567e-41	1.50296e-39
EIF4G2	1.53364	1.18692e-40	2.54058e-39
NDUFS6	2.33129	1.42305e-40	3.03912e-39
ALDH2	1.82637	1.82347e-40	3.88259e-39
LINC00936	2.61589	2.07527e-40	4.41541e-39
CORO1B	3.78551	2.52276e-40	5.35543e-39
ARF6	3.72626	2.58178e-40	5.47661e-39
MDH2	3.60688	3.33172e-40	7.05159e-39
APEX1	2.92877	3.99488e-40	8.44887e-39
COX6C	3.37097	4.5876e-40	9.68796e-39
MORF4L1	1.17056	5.70337e-40	1.20263e-38
GNAS	1.08127	8.52644e-40	1.78595e-38
SSR1	1.86094	9.553e-40	1.99802e-38
LSM4	3.62592	1.00185e-39	2.0923e-38
XBP1	1.59087	1.99046e-39	4.15388e-38
NACA	3.13696	2.57976e-39	5.37181e-38
DDAH2	2.20015	3.35154e-39	6.96353e-38
TMEM176A	4.5672	3.47097e-39	7.20112e-38
SERBP1	1.74916	3.95282e-39	8.17686e-38
NDUFB10	4.31164	7.39102e-39	1.52225e-37
C10orf54	1.4817	1.02102e-38	2.10135e-37
GSTO1	2.0103	1.29879e-38	2.66336e-37
APLP2	1.34828	1.50185e-38	3.07531e-37
BCL2A1	1.63772	1.61781e-38	3.31037e-37
NSA2	2.88945	1.78933e-38	3.65343e-37
DEGS1	2.85516	1.85196e-38	3.77858e-37
IER5	2.43199	1.91677e-38	3.908e-37
EIF4A3	3.25997	1.95457e-38	3.98222e-37
PLD3	1.91377	2.60567e-38	5.28595e-37
UBXN1	2.92207	2.65406e-38	5.38026e-37
MRPL23	2.67081	2.98413e-38	6.02782e-37
PLAU	3.43637	3.37621e-38	6.80041e-37
TMEM179B	2.71292	5.96826e-38	1.19534e-36
C12orf57	3.43237	6.35019e-38	1.27004e-36
VAMP5	2.92684	7.15124e-38	1.42924e-36
SRSF7	1.52034	7.36521e-38	1.47097e-36
POLR2J	4.18736	1.16115e-37	2.31577e-36
CCDC23	4.40783	1.4017e-37	2.79354e-36
MRPL41	2.89496	2.03303e-37	4.04323e-36
EIF3I	2.63659	2.79021e-37	5.52969e-36
CALM3	3.26496	3.44316e-37	6.81419e-36
RAB11A	1.25702	4.08903e-37	8.08675e-36
BNIP3L	1.53461	4.61993e-37	9.12396e-36
STMN1	4.25626	6.70816e-37	1.32332e-35
RANBP1	4.89945	6.70996e-37	1.32332e-35
ARF1	1.31976	7.76e-37	1.52827e-35
SCAMP2	1.57515	9.4918e-37	1.86674e-35
ROMO1	5.04204	9.98637e-37	1.96265e-35
SNRPE	3.43312	1.08274e-36	2.12499e-35
HIST1H4C	3.10593	1.52966e-36	2.99383e-35
SERPINB1	1.57134	2.91824e-36	5.68795e-35
PHLDA1	3.12215	4.17593e-36	8.12815e-35
SERPINF1	4.54629	5.51764e-36	1.0725e-34
PSMB8	3.31438	6.05236e-36	1.17482e-34
COX16	2.44224	7.64342e-36	1.48062e-34
C20orf27	3.79225	1.02556e-35	1.97987e-34
TKT	2.30705	1.45649e-35	2.80605e-34
RP11-557H15.4	2.66961	1.488e-35	2.86287e-34
VDAC1	1.93909	1.66873e-35	3.20623e-34
C1QBP	3.30509	1.89511e-35	3.63624e-34
M6PR	1.52399	1.90966e-35	3.66169e-34
PPP4C	2.71073	2.28464e-35	4.37478e-34
TAGAP	2.23135	2.44983e-35	4.68477e-34
C20orf24	6.16153	2.46407e-35	4.70882e-34
ARL5A	1.17106	3.02163e-35	5.76265e-34
EIF3L	1.46099	3.27224e-35	6.2364e-34
SIVA1	2.71864	3.44434e-35	6.55998e-34
H2AFV	1.71883	3.48806e-35	6.63433e-34
TIMM8B	3.70112	3.61306e-35	6.86748e-34
TMEM70	3.04819	3.87555e-35	7.35654e-34
SFT2D1	1.83516	9.48997e-35	1.79417e-33
TMCO1	1.99023	9.92321e-35	1.87483e-33
ZNHIT1	3.62267	1.28298e-34	2.41592e-33
FCGR2A	0.995079	1.30524e-34	2.4562e-33
TMEM160	4.40909	1.3729e-34	2.58181e-33
NHP2	4.05055	2.40795e-34	4.50734e-33
TMEM258	3.91273	2.47446e-34	4.62879e-33
CX3CR1	2.02002	5.53789e-34	1.03185e-32
SSU72	2.07865	5.90082e-34	1.09875e-32
TUBA1C	2.19656	6.0363e-34	1.12308e-32
CYC1	3.34055	6.10678e-34	1.13486e-32
GLA	3.2978	6.55724e-34	1.21618e-32
SELPLG	3.37919	9.32866e-34	1.72907e-32
GATM	2.68036	1.08928e-33	2.01503e-32
DUSP23	6.7964	1.98889e-33	3.66722e-32
INSIG1	2.62895	3.31255e-33	6.08805e-32
CISD2	2.37406	3.41548e-33	6.27315e-32
NDUFA3	5.99393	5.11604e-33	9.35411e-32
TGIF1	2.28603	5.41031e-33	9.87304e-32
DNPH1	4.68948	5.90599e-33	1.07637e-31
ATP6V1B2	1.33738	7.13548e-33	1.29944e-31
FPR1	1.08177	1.07777e-32	1.95796e-31
P2RY13	3.39599	1.18678e-32	2.1546e-31
CCL2	2.16994	1.55893e-32	2.8176e-31
FABP5	2.61811	1.69638e-32	3.06214e-31
NDUFS7	2.97584	2.16656e-32	3.8935e-31
CANX	1.39173	2.21509e-32	3.97818e-31
RPL31	2.14934	4.12014e-32	7.3855e-31
POLR2K	4.09714	6.73941e-32	1.20501e-30
COMT	1.54307	9.16197e-32	1.63302e-30
USF2	1.70473	9.16883e-32	1.63322e-30
LSM5	3.66386	1.02692e-31	1.82806e-30
MRPL54	3.41996	1.12151e-31	1.9927e-30
SNRPC	2.82826	1.44916e-31	2.57165e-30
PSMD4	2.22052	1.48856e-31	2.63826e-30
MZT2A	3.99739	1.93152e-31	3.41268e-30
AURKAIP1	3.33222	2.05192e-31	3.62088e-30
ZNF90	2.7209	2.58504e-31	4.55597e-30
MAF1	3.79928	3.48239e-31	6.12226e-30
TBCB	2.87284	3.50913e-31	6.16546e-30
SCPEP1	1.8821	4.12646e-31	7.24111e-30
ANP32B	1.78795	5.05756e-31	8.85855e-30
FUCA1	3.71544	5.56421e-31	9.72793e-30
PSMD8	2.05614	5.57791e-31	9.74587e-30
TOMM22	4.51012	6.34951e-31	1.10804e-29
ATP1B3	1.09485	6.40278e-31	1.11665e-29
DHFR	2.48794	6.69393e-31	1.1667e-29
PHB	3.7041	6.89246e-31	1.20057e-29
LINC00998	4.30944	7.82511e-31	1.35801e-29
CMTM3	2.21308	8.21458e-31	1.42299e-29
SNX6	0.941694	1.02042e-30	1.76442e-29
GTF2A2	2.18243	2.04691e-30	3.51785e-29
GRINA	1.66592	2.60972e-30	4.47968e-29
RP11-204L24.2	2.95514	4.6902e-30	8.01207e-29
SAT2	2.02008	6.66291e-30	1.13341e-28
PAIP2	1.4576	8.12852e-30	1.38107e-28
WDR74	3.32658	9.47934e-30	1.60673e-28
NDUFA6	3.09891	1.12945e-29	1.90755e-28
RGS19	2.1913	1.24286e-29	2.09659e-28
ERGIC3	2.41107	1.63412e-29	2.75169e-28
SLC25A39	2.83972	4.10264e-29	6.85547e-28
RP11-325F22.2	2.23007	6.06771e-29	1.01093e-27
EMC4	3.38336	7.65544e-29	1.27321e-27
TCEAL4	2.47725	9.60443e-29	1.59548e-27
ATOX1	2.04984	9.70261e-29	1.60991e-27
SYF2	3.23443	1.34863e-28	2.22989e-27
RAD23A	1.95732	1.38932e-28	2.29314e-27
TNFAIP3	1.23208	1.52491e-28	2.51549e-27
CCDC85B	2.84487	1.67481e-28	2.75634e-27
TMEM109	4.28011	1.72769e-28	2.84006e-27
ATP5EP2	5.42072	1.78306e-28	2.92768e-27
SERTAD1	3.47706	3.06756e-28	5.00487e-27
RPS19BP1	3.17617	3.35396e-28	5.46272e-27
SLC39A1	3.51756	3.44309e-28	5.60466e-27
VMA21	3.02053	3.95748e-28	6.42722e-27
HMGA1	3.01856	3.98814e-28	6.4733e-27
PFDN2	1.55204	5.4487e-28	8.81874e-27
TIMM13	4.36957	6.90279e-28	1.11467e-26
NCOA4	1.5546	7.66492e-28	1.23563e-26
PHB2	3.0772	8.0861e-28	1.30205e-26
ECHS1	2.86834	1.11978e-27	1.79799e-26
DSTN	1.78623	1.31335e-27	2.10047e-26
LGALS3BP	2.79527	1.65911e-27	2.64747e-26
CXCL2	6.20603	1.93282e-27	3.08077e-26
ANXA5	0.879965	2.67038e-27	4.24446e-26
OXA1L	2.88232	3.07564e-27	4.88311e-26
SDF2L1	4.63514	3.77269e-27	5.96308e-26
ARF4	1.30997	3.89859e-27	6.15864e-26
C19orf24	3.81076	5.42435e-27	8.55936e-26
METTL9	1.54696	5.64212e-27	8.89018e-26
STUB1	2.37403	6.5358e-27	1.02788e-25
MLF2	2.80976	6.55375e-27	1.03013e-25
POLR2E	2.41788	6.85704e-27	1.07661e-25
SRP9	1.66259	6.87272e-27	1.07848e-25
ECH1	3.6949	7.56792e-27	1.1856e-25
FKBP2	3.62518	7.74615e-27	1.21285e-25
SHFM1	1.37627	8.42065e-27	1.317e-25
NUCB1	2.16835	9.17213e-27	1.43217e-25
NDUFS8	2.88814	9.40492e-27	1.46771e-25
VIMP	2.14027	1.30299e-26	2.0245e-25
ZFAND5	1.30075	1.39297e-26	2.16193e-25
BUD31	3.75139	1.45635e-26	2.25906e-25
GIMAP4	3.52312	1.87524e-26	2.90248e-25
BIN1	1.41363	1.9506e-26	3.01583e-25
LAGE3	3.98601	2.39861e-26	3.70243e-25
GTF3C6	4.2227	3.20861e-26	4.93124e-25
AUP1	2.97525	3.49155e-26	5.36026e-25
TRAPPC1	4.94381	3.65489e-26	5.60495e-25
OTUD1	1.63143	3.75583e-26	5.75352e-25
LSM10	4.13264	4.67041e-26	7.13528e-25
RSL1D1	2.703	5.0456e-26	7.70018e-25
PEA15	1.64104	5.21139e-26	7.94463e-25
CACYBP	3.54466	5.8813e-26	8.94185e-25
LSM2	4.08026	6.10021e-26	9.26971e-25
TRAM1	1.67617	6.60385e-26	1.00189e-24
MANF	3.91252	7.11355e-26	1.07806e-24
S100A9	5.63342	9.2863e-26	1.40434e-24
CCDC107	3.23076	1.22454e-25	1.84298e-24
RER1	1.96455	1.37793e-25	2.06945e-24
POLR2G	3.62987	1.72869e-25	2.59213e-24
SPI1	0.82244	2.26098e-25	3.37955e-24
HSPD1	1.56628	2.96049e-25	4.42045e-24
APOA1BP	5.7779	3.34445e-25	4.99114e-24
GM2A	3.16564	3.48463e-25	5.1976e-24
MIR155HG	2.12897	3.90992e-25	5.82275e-24
MIEN1	4.40073	4.35289e-25	6.47564e-24
CPVL	0.946119	7.16865e-25	1.06422e-23
ETFB	3.69924	7.39047e-25	1.09658e-23
ADIPOR1	1.92105	7.73856e-25	1.14762e-23
OAZ2	1.51038	1.06883e-24	1.57764e-23
CAMLG	2.72599	1.22483e-24	1.80696e-23
SBDS	2.63112	1.73595e-24	2.54379e-23
PCBP2	0.91298	1.74998e-24	2.56301e-23
EIF4EBP1	3.8502	1.84893e-24	2.70096e-23
NAA20	1.66863	1.92561e-24	2.81009e-23
DUT	2.15795	2.14321e-24	3.12442e-23
ASNA1	4.00428	2.3053e-24	3.35726e-23
TIMM10	4.56332	2.50818e-24	3.64709e-23
SNX17	3.03016	3.52063e-24	5.10617e-23
2021-09-15	1.1392	3.73607e-24	5.41587e-23
SSNA1	4.79654	3.81267e-24	5.52408e-23
CD33	3.13772	3.84989e-24	5.57515e-23
LAMP2	1.17814	3.89586e-24	5.63885e-23
PSMB5	2.54445	4.69174e-24	6.78387e-23
PCSK1N	2.60387	4.69781e-24	6.78918e-23
MDH1	2.30094	4.93748e-24	7.13191e-23
CHMP5	1.97907	5.95133e-24	8.57452e-23
NUDC	1.94731	5.98726e-24	8.6219e-23
STRAP	1.5412	6.51062e-24	9.35653e-23
CDKN1A	1.02315	1.07698e-23	1.54306e-22
GNAI2	0.927223	1.15962e-23	1.65811e-22
ARL4C	2.00025	1.17533e-23	1.67973e-22
TAF7	2.0742	1.20816e-23	1.72577e-22
NDUFA8	3.29006	1.21696e-23	1.73747e-22
DNAJB1	2.49131	1.51367e-23	2.1589e-22
MORF4L2	1.20251	1.53936e-23	2.19444e-22
BTG2	0.992458	1.80887e-23	2.57197e-22
IDH2	1.78781	2.04315e-23	2.8995e-22
LSMD1	1.7811	2.29914e-23	3.25788e-22
CETN2	3.92474	3.41191e-23	4.81302e-22
NAGK	1.27776	3.55019e-23	5.00559e-22
GTF2H5	2.48152	3.82498e-23	5.38767e-22
TMEM52B	2.42921	4.17859e-23	5.87991e-22
TMX1	1.99824	4.27847e-23	6.01448e-22
CCT3	1.98403	4.64802e-23	6.52426e-22
EIF2S2	1.34955	5.37823e-23	7.53803e-22
HEXA	1.0637	5.76601e-23	8.06956e-22
MRPL33	1.60044	6.7444e-23	9.42487e-22
PCBD1	4.1356	7.04388e-23	9.83852e-22
PTGER4	1.3113	7.36424e-23	1.02759e-21
MPEG1	2.77708	8.40385e-23	1.1715e-21
NR4A2	0.936153	8.75232e-23	1.21887e-21
TECR	2.5959	9.05424e-23	1.25968e-21
FLOT1	0.997515	1.05544e-22	1.46695e-21
HMGB2	3.52248	2.02407e-22	2.79951e-21
PHACTR1	1.11736	2.17025e-22	3.00024e-21
HNRNPF	1.04612	2.39887e-22	3.31144e-21
TCEAL8	4.40655	2.52954e-22	3.49013e-21
PIGP	4.22167	2.58783e-22	3.56882e-21
HNRNPH2	2.70173	2.75479e-22	3.79722e-21
RPS29	2.37228	2.77712e-22	3.82613e-21
DPY30	2.60588	2.80426e-22	3.86165e-21
NDUFB4	2.62516	2.96779e-22	4.08486e-21
AIP	5.44915	3.82059e-22	5.2307e-21
DPM3	3.5009	5.09639e-22	6.95051e-21
MMP2	3.22209	6.24064e-22	8.49471e-21
TXNIP	1.64404	6.57041e-22	8.9393e-21
POLR1D	1.74206	6.92451e-22	9.41203e-21
GPR65	1.68491	7.45921e-22	1.01291e-20
MRPL55	3.82471	8.73057e-22	1.18441e-20
ESD	1.96522	1.02661e-21	1.39074e-20
HAX1	2.19079	1.05486e-21	1.42764e-20
MOB1A	1.15127	1.28108e-21	1.73214e-20
RP11-608O21.1	5.29402	1.30956e-21	1.76981e-20
FCGBP	1.71028	1.3554e-21	1.83089e-20
SOD2	0.988795	1.52636e-21	2.0579e-20
MYADM	2.78685	1.61935e-21	2.1812e-20
COPS6	2.6608	1.85415e-21	2.49273e-20
PLEKHA6	2.99064	1.94466e-21	2.61317e-20
ARL4A	3.81598	2.11016e-21	2.83153e-20
MRPL14	2.10149	2.25462e-21	3.02252e-20
CRTAP	1.94782	2.63885e-21	3.52593e-20
PEPD	1.47662	2.68728e-21	3.58726e-20
EMC7	2.27722	2.83676e-21	3.78502e-20
SH3BGRL	0.72936	2.8882e-21	3.85184e-20
TXN2	2.33998	2.92163e-21	3.89459e-20
ADRM1	3.34471	3.53713e-21	4.70621e-20
UBE2L3	1.13943	4.25829e-21	5.6498e-20
CD300A	1.27291	4.43385e-21	5.87723e-20
ABRACL	3.55378	4.5916e-21	6.07781e-20
NME4	4.06474	4.6073e-21	6.09575e-20
ATP5D	3.13198	4.8416e-21	6.40105e-20
NME3	1.92938	5.34718e-21	7.06147e-20
HLA-DOA	1.63707	5.65707e-21	7.46722e-20
DDX18	1.40828	6.22552e-21	8.20992e-20
RTN3	1.16805	7.5057e-21	9.86603e-20
LUCAT1	2.23776	7.6251e-21	1.00183e-19
CNIH1	2.97598	9.56486e-21	1.25263e-19
ILF2	2.18636	1.03849e-20	1.35939e-19
ARF5	3.81005	1.08002e-20	1.41301e-19
C1orf86	2.95194	1.08045e-20	1.41301e-19
SNRPD1	2.12917	1.16297e-20	1.52023e-19
YIPF3	3.37643	1.23787e-20	1.61664e-19
DDRGK1	3.28038	1.63287e-20	2.12468e-19
MGST2	1.09328	1.72152e-20	2.23798e-19
ZNF652	0.937753	1.80063e-20	2.33867e-19
TMEM123	1.12221	2.18116e-20	2.82643e-19
PPCS	2.46414	2.75091e-20	3.55175e-19
VCP	1.29093	2.88287e-20	3.71874e-19
PLA2G16	1.54029	2.9704e-20	3.8299e-19
C7orf50	2.08353	3.09567e-20	3.98936e-19
CLTB	2.13124	3.20215e-20	4.12308e-19
CCDC124	3.5256	3.37598e-20	4.34296e-19
SYAP1	1.09913	3.57454e-20	4.59422e-19
LMNA	1.69386	3.69077e-20	4.74145e-19
SDF4	1.79794	4.73473e-20	6.06885e-19
DDIT3	2.13088	5.73114e-20	7.32613e-19
TMEM261	5.3031	6.21831e-20	7.94173e-19
NDUFB2	2.23883	6.4998e-20	8.29376e-19
MRPS34	3.13047	7.48882e-20	9.54285e-19
ATP6V1E1	1.43803	7.51218e-20	9.56832e-19
MEA1	3.5652	7.91128e-20	1.00721e-18
SMIM19	1.9415	7.9855e-20	1.01621e-18
TMEM134	3.58525	8.96639e-20	1.1395e-18
C7orf73	1.70365	9.22071e-20	1.17077e-18
C11orf58	0.925759	1.06403e-19	1.3492e-18
DDOST	2.1147	1.10544e-19	1.40046e-18
CEBPA	2.65192	1.28094e-19	1.61772e-18
NUDT1	4.47523	1.32631e-19	1.67131e-18
MIF4GD	2.52679	1.37196e-19	1.72652e-18
H1FX	3.14538	1.38448e-19	1.7415e-18
LY6E	3.36581	1.6145e-19	2.02635e-18
STOML2	4.07465	1.73692e-19	2.17903e-18
CMPK1	1.56061	1.82019e-19	2.28147e-18
LINC00669	3.11508	1.8417e-19	2.30742e-18
C17orf89	1.979	1.9155e-19	2.39564e-18
MRPL34	3.57151	1.92178e-19	2.40243e-18
RP11-624C23.1	1.25699	2.48354e-19	3.09242e-18
PRMT1	2.4153	2.70591e-19	3.36635e-18
WAS	1.87594	2.97288e-19	3.69686e-18
PSMD7	1.66045	3.39708e-19	4.21696e-18
SNRPD3	2.01101	3.4919e-19	4.33277e-18
BLOC1S2	2.38972	3.82946e-19	4.74538e-18
ZNF385A	2.50612	3.87284e-19	4.79495e-18
OGFRL1	0.825108	4.96011e-19	6.13038e-18
ERCC1	1.20616	5.0104e-19	6.18714e-18
YPEL3	2.99905	5.24151e-19	6.46689e-18
REEP5	1.18286	5.50822e-19	6.793e-18
RP11-347P5.1	3.24474	5.71729e-19	7.04469e-18
ZNF428	3.13596	5.78613e-19	7.12642e-18
CCT7	2.13534	6.33949e-19	7.78765e-18
PSMC1	1.71258	6.3443e-19	7.79019e-18
TCEB1	0.936398	6.45848e-19	7.92696e-18
CCDC59	3.10235	6.81205e-19	8.35367e-18
EMC10	2.80521	7.32908e-19	8.97219e-18
NAGA	2.3402	7.63802e-19	9.33425e-18
PMAIP1	4.12136	7.93424e-19	9.69208e-18
COPZ1	2.00477	8.25116e-19	1.00749e-17
SRI	1.30548	8.67028e-19	1.05821e-17
C9orf89	2.1711	8.79408e-19	1.07239e-17
MRPL40	3.24354	9.17085e-19	1.1169e-17
TXNDC12	1.42228	9.55814e-19	1.16356e-17
NCF4	1.7852	9.76609e-19	1.18837e-17
WBP2	1.68398	1.00617e-18	1.22329e-17
VAMP3	1.95663	1.07788e-18	1.30879e-17
RPN1	1.72458	1.38846e-18	1.68014e-17
C16orf13	3.73424	1.40262e-18	1.69655e-17
GAL3ST4	2.35818	1.43057e-18	1.72962e-17
HES1	2.9074	1.49625e-18	1.80826e-17
LAT2	0.90673	1.57316e-18	1.89797e-17
LEPROTL1	1.91816	1.57818e-18	1.90322e-17
EIF3H	0.793544	1.78308e-18	2.14758e-17
GAPT	3.34782	1.80088e-18	2.16809e-17
SLC15A3	1.71925	1.96544e-18	2.36319e-17
TEX264	2.57843	2.03542e-18	2.44319e-17
HEBP1	2.50481	2.05801e-18	2.46926e-17
YWHAQ	1.06627	2.17105e-18	2.60269e-17
SDHC	1.32156	2.19471e-18	2.62994e-17
TMEM208	2.40202	2.22735e-18	2.66792e-17
MRPL18	2.702	2.38626e-18	2.85706e-17
PUF60	2.51142	2.40325e-18	2.87618e-17
OS9	1.16853	2.52555e-18	3.02e-17
VPS29	1.0424	2.70393e-18	3.23194e-17
GUSB	1.76938	2.90337e-18	3.46595e-17
EMC6	3.73896	2.94969e-18	3.51976e-17
MSRB2	2.55032	3.16231e-18	3.77029e-17
IFI6	1.68804	3.41533e-18	4.06322e-17
SERPINB9	0.800867	3.68559e-18	4.37577e-17
ORMDL2	3.11367	4.84157e-18	5.73141e-17
AC069363.1	4.42506	5.17008e-18	6.11775e-17
RAB13	2.88354	5.51956e-18	6.52312e-17
GAA	1.30942	5.64324e-18	6.66651e-17
PRKCSH	2.42691	5.6704e-18	6.6958e-17
PSMC4	2.15222	5.98659e-18	7.06622e-17
CYTL1	4.38929	6.1591e-18	7.26682e-17
CHCHD1	3.64389	6.49738e-18	7.65955e-17
SLC25A11	3.22573	6.50337e-18	7.66343e-17
NDUFS3	2.88332	6.74129e-18	7.93719e-17
NEU1	3.45728	7.30882e-18	8.59468e-17
CISD3	3.1149	7.64157e-18	8.96737e-17
SYPL1	2.00918	7.65986e-18	8.9814e-17
KLF10	1.39448	8.66509e-18	1.01475e-16
CD69	1.13512	9.6293e-18	1.12627e-16
FAM50A	2.65718	1.0484e-17	1.22421e-16
DNAJB6	0.7562	1.17696e-17	1.36981e-16
MRPL52	2.81122	1.26555e-17	1.47111e-16
FUNDC2	1.99413	1.30427e-17	1.51426e-16
CCRL2	3.268	1.34294e-17	1.55788e-16
TAX1BP3	2.7574	1.45362e-17	1.68558e-16
G0S2	3.29669	1.61275e-17	1.86857e-16
RPL26L1	4.36253	1.72386e-17	1.99405e-16
C9orf72	0.912211	2.05846e-17	2.37431e-16
HPGDS	1.51204	2.46053e-17	2.83116e-16
TRAPPC3	2.33278	2.82275e-17	3.24267e-16
CCT8	1.88265	3.20202e-17	3.66796e-16
C15orf48	2.22629	3.32387e-17	3.806e-16
HAMP	1.66435	3.44469e-17	3.93957e-16
LRP10	2.40094	3.52764e-17	4.03118e-16
UBE2L6	2.33207	3.83999e-17	4.38105e-16
NUDT14	3.71813	4.0874e-17	4.6577e-16
BCKDK	3.98288	4.18409e-17	4.76596e-16
GOLGA7	2.32284	4.935e-17	5.60328e-16
ARPC2	0.536417	4.98036e-17	5.65025e-16
PTP4A1	1.51971	5.68058e-17	6.42665e-16
IL18	0.725812	5.94376e-17	6.71904e-16
CCT4	1.3779	7.35867e-17	8.30524e-16
BAG1	2.0925	8.07938e-17	9.1114e-16
SDS	2.84284	8.68835e-17	9.79038e-16
PSMG2	1.62121	1.00346e-16	1.12894e-15
PIN1	2.02217	1.02217e-16	1.14953e-15
CHMP3	2.5537	1.30832e-16	1.46668e-15
AKR7A2	3.0591	1.33498e-16	1.49539e-15
SQRDL	2.06912	1.36968e-16	1.53304e-15
NUPR1	2.95861	1.53806e-16	1.71879e-15
TMEM173	2.5336	1.54541e-16	1.72633e-15
CAT	1.59272	1.57405e-16	1.75694e-15
AAED1	2.24208	1.65204e-16	1.84326e-15
ACP1	2.30416	1.67109e-16	1.86378e-15
TREM1	1.9979	1.91598e-16	2.13355e-15
NUTF2	3.17833	1.91868e-16	2.13572e-15
YPEL5	1.39695	2.07095e-16	2.29979e-15
XRCC6	0.967358	2.08263e-16	2.31186e-15
CD151	2.68483	2.52509e-16	2.79099e-15
TCEAL3	2.26233	2.60559e-16	2.87885e-15
ZYX	1.13211	2.67734e-16	2.95352e-15
FUOM	3.44003	2.99899e-16	3.30192e-15
RRAGA	3.15416	4.28717e-16	4.6965e-15
SLC7A7	1.3315	4.30737e-16	4.7168e-15
CCDC115	4.03675	4.61853e-16	5.04973e-15
EIF3D	1.45988	4.76034e-16	5.20077e-15
NAA38	1.60064	4.9725e-16	5.43047e-15
MAGOH	1.92639	6.49828e-16	7.0804e-15
DCTN3	2.83535	6.97685e-16	7.59601e-15
GPAA1	3.33589	7.72379e-16	8.3931e-15
PRMT10	1.62115	8.11017e-16	8.80959e-15
HSD17B10	3.02157	8.58777e-16	9.3248e-15
CXCL3	4.60534	8.77468e-16	9.52046e-15
COA3	3.99384	1.00885e-15	1.09084e-14
C9orf142	2.23345	1.07303e-15	1.1589e-14
CAPNS1	1.68193	1.08862e-15	1.17484e-14
DCK	3.38	1.11797e-15	1.20606e-14
CKS2	3.33693	1.12085e-15	1.20871e-14
C6orf1	3.59055	1.14652e-15	1.23592e-14
MRPL11	3.58742	1.1768e-15	1.26808e-14
TMEM167A	1.42842	1.38378e-15	1.48829e-14
MT-ND6	3.85378	1.39066e-15	1.49512e-14
RAB34	2.51028	1.5522e-15	1.66689e-14
MPG	2.55858	1.63236e-15	1.75165e-14
IGFBP7	2.19582	1.64495e-15	1.76449e-14
IAH1	1.72062	1.66329e-15	1.78349e-14
MRPS33	3.12917	1.76617e-15	1.89238e-14
TMED4	2.2628	1.849e-15	1.97888e-14
HSPA1B	2.85974	1.9085e-15	2.04178e-14
STX10	4.08754	1.9449e-15	2.07916e-14
HEXB	0.987711	1.96687e-15	2.10185e-14
C1orf122	2.24553	2.00198e-15	2.13856e-14
POLE4	2.71957	2.17515e-15	2.32005e-14
SEC62	0.891932	2.47841e-15	2.63954e-14
LRRC25	3.72056	3.20324e-15	3.39617e-14
HBEGF	1.00036	3.2304e-15	3.42369e-14
CCT5	1.96076	3.36e-15	3.55706e-14
RP11-293M10.1	3.08587	3.68161e-15	3.89026e-14
TCP1	1.6096	3.76188e-15	3.9736e-14
CCND1	1.73737	4.19332e-15	4.41944e-14
PMVK	2.56557	4.27952e-15	4.50694e-14
COX20	1.64664	4.44149e-15	4.67404e-14
C14orf119	2.98158	4.44522e-15	4.67623e-14
HIST1H2BK	5.05913	4.55408e-15	4.78719e-14
CCR1	1.44938	4.7701e-15	5.00499e-14
GPX3	4.75914	4.77331e-15	5.0065e-14
SLC16A10	1.6092	4.78614e-15	5.0181e-14
RNF167	3.33567	4.81838e-15	5.05004e-14
NDUFB1	2.10065	5.28929e-15	5.53744e-14
PLBD1	1.57899	5.45215e-15	5.70583e-14
PSMB9	1.9365	5.50537e-15	5.75941e-14
HTATIP2	3.44993	6.59525e-15	6.88432e-14
NDUFS2	1.58258	6.784e-15	7.07353e-14
RWDD1	2.05273	6.89819e-15	7.18994e-14
KRTCAP2	6.92885	7.18719e-15	7.48566e-14
MRPL28	4.28216	7.68787e-15	7.99832e-14
PDIA4	2.6996	8.43067e-15	8.76147e-14
PTPN6	1.43553	9.49135e-15	9.85654e-14
TAF9	1.26532	9.69199e-15	1.00575e-13
MEAF6	1.7622	1.04762e-14	1.08633e-13
PTGS1	1.6722	1.05774e-14	1.09603e-13
ATP6V0D1	0.937202	1.11036e-14	1.14929e-13
DUSP6	1.70584	1.20517e-14	1.24651e-13
HIST2H2AA3	3.56166	1.23871e-14	1.28027e-13
RBMX	0.782909	1.37413e-14	1.41714e-13
MMADHC	1.72071	1.38346e-14	1.42624e-13
USP39	1.26937	1.38666e-14	1.42902e-13
ADI1	2.04819	1.45103e-14	1.49372e-13
THOC7	1.71266	1.56635e-14	1.6101e-13
NDUFAB1	2.70648	1.59184e-14	1.63511e-13
CDC26	2.81885	1.6868e-14	1.73077e-13
UQCRC2	0.934376	1.75183e-14	1.79619e-13
RNF5	4.38519	1.90997e-14	1.95545e-13
UBE2I	1.02171	1.93713e-14	1.98117e-13
ANAPC13	4.59237	2.38922e-14	2.43778e-13
TMC7	2.22454	2.39783e-14	2.44529e-13
PGRMC1	2.59241	2.46463e-14	2.5125e-13
FAM162A	1.45188	2.57584e-14	2.62398e-13
MAPRE1	1.12218	2.58722e-14	2.63464e-13
CDK2AP2	4.72021	2.97462e-14	3.02262e-13
OCIAD1	0.926859	3.14918e-14	3.19198e-13
PRNP	0.822052	3.56771e-14	3.60845e-13
PTRHD1	4.00966	3.72466e-14	3.76317e-13
TMEM107	2.75599	3.85759e-14	3.89331e-13
SERPINB6	0.733865	3.91499e-14	3.94702e-13
VTI1B	2.3245	4.57326e-14	4.60249e-13
TRAPPC2L	4.34831	4.68865e-14	4.7136e-13
DRAM2	0.776019	4.92491e-14	4.94585e-13
MKKS	2.22285	4.93048e-14	4.9497e-13
YWHAE	0.625759	5.7403e-14	5.73625e-13
ACADVL	1.4232	5.81575e-14	5.80551e-13
DNAJC4	3.70966	6.43994e-14	6.41504e-13
NDUFB6	2.00704	6.61957e-14	6.59166e-13
EIF5	0.835678	6.73771e-14	6.70459e-13
THBD	2.30284	7.17698e-14	7.1392e-13
RP5-857K21.4	3.5028	7.38153e-14	7.34009e-13
PIGT	1.92334	7.74685e-14	7.69796e-13
SDSL	2.05838	8.12081e-14	8.06107e-13
PPP1CC	1.70072	8.30639e-14	8.24241e-13
TBCA	0.687542	8.89564e-14	8.82094e-13
RNF181	5.93319	9.11464e-14	9.03178e-13
SPAG7	1.60167	9.22022e-14	9.13321e-13
CDC37	0.923546	9.48187e-14	9.38911e-13
RP11-701P16.2	1.50117	9.9475e-14	9.84644e-13
C9orf24	4.30505	9.95067e-14	9.84644e-13
SLC37A2	2.3115	1.02409e-13	1.013e-12
RAB11B	2.27644	1.04873e-13	1.03702e-12
NGFRAP1	1.68508	1.14615e-13	1.13137e-12
NCF1	1.50047	1.16214e-13	1.14597e-12
TXNDC17	4.83612	1.22562e-13	1.20772e-12
DGCR6L	3.31231	1.23247e-13	1.21405e-12
NDUFA5	1.54422	1.26646e-13	1.2471e-12
MIR142	1.16299	1.31552e-13	1.29406e-12
YIF1A	3.77512	1.33787e-13	1.31559e-12
PABPC3	2.84979	1.39252e-13	1.36837e-12
CORO1A	4.34918	1.41705e-13	1.392e-12
CAPS	1.5203	1.53404e-13	1.50379e-12
FSCN1	2.30167	1.58344e-13	1.55115e-12
SELM	2.4562	1.73272e-13	1.69387e-12
AHSA1	2.80971	1.85023e-13	1.80749e-12
SS18L2	3.94117	1.97836e-13	1.93201e-12
TIMM17B	3.23841	2.01714e-13	1.96919e-12
HOOK2	1.03182	2.08738e-13	2.03706e-12
HCFC1R1	3.70398	2.23127e-13	2.17599e-12
ZDHHC12	4.77126	2.3718e-13	2.30986e-12
IKBIP	1.56185	2.42614e-13	2.36034e-12
NLRP3	1.17812	2.6146e-13	2.54195e-12
PPP1R11	2.75687	2.62612e-13	2.5522e-12
UBE2A	1.59007	2.64226e-13	2.56619e-12
CDV3	0.960161	3.30033e-13	3.19546e-12
DYNLT3	2.05875	3.30704e-13	3.20087e-12
LTA4H	1.55623	3.35339e-13	3.24352e-12
TM2D2	1.9561	3.69447e-13	3.56855e-12
GS1-251I9.4	2.30329	3.7368e-13	3.60821e-12
COPRS	2.74031	5.05002e-13	4.86464e-12
AGPAT2	3.07026	5.29885e-13	5.10259e-12
EZR	0.87999	5.44628e-13	5.24278e-12
MORN2	3.76423	5.997e-13	5.76901e-12
ARMCX6	2.72295	6.07639e-13	5.84339e-12
MRPL27	2.62279	6.2964e-13	6.05087e-12
IDH3G	2.3327	6.7466e-13	6.47472e-12
SLC31A2	1.18955	6.94525e-13	6.6586e-12
GABARAPL1	1.14627	7.55414e-13	7.23747e-12
POLR3GL	2.51531	7.55996e-13	7.2406e-12
DNAJC8	1.30518	8.00445e-13	7.66113e-12
RBM42	4.12761	8.06132e-13	7.71296e-12
CTD-2336O2.1	2.28091	8.07373e-13	7.72223e-12
PPP1R18	1.04096	8.73645e-13	8.34764e-12
CYTIP	1.14229	8.75526e-13	8.3628e-12
CROCC	1.20394	9.27714e-13	8.85531e-12
GNS	1.03066	9.47862e-13	9.03849e-12
ARRDC3	0.925503	1.06577e-12	1.01492e-11
SERPINE1	3.85391	1.0927e-12	1.03986e-11
SLC29A1	2.46146	1.11227e-12	1.05813e-11
RAB8A	1.855	1.11431e-12	1.05972e-11
MAP3K8	0.666443	1.12493e-12	1.06945e-11
LSM1	2.55288	1.15614e-12	1.09802e-11
MED29	1.39697	1.17736e-12	1.11743e-11
ELOF1	3.95273	1.18567e-12	1.12493e-11
RPN2	0.867537	1.20594e-12	1.14379e-11
PDAP1	2.03157	1.27563e-12	1.20824e-11
MRPS7	1.9088	1.27602e-12	1.20824e-11
GNPTG	1.48498	1.42035e-12	1.34266e-11
GPN3	2.56795	1.4223e-12	1.34405e-11
FILIP1L	0.912918	1.44742e-12	1.36733e-11
CCT6A	1.30382	1.52381e-12	1.43805e-11
DCTN6	2.09656	1.59951e-12	1.50799e-11
ZMAT2	2.26782	1.77801e-12	1.6746e-11
EIF3M	1.18258	1.83718e-12	1.72976e-11
SEMA4A	1.87005	1.9472e-12	1.83213e-11
C18orf32	27.0247	2.06492e-12	1.94095e-11
ACP5	5.53133	2.10145e-12	1.97463e-11
CH25H	1.57733	2.22024e-12	2.08349e-11
TGOLN2	0.959475	2.25163e-12	2.11225e-11
PSMB2	1.24849	2.36408e-12	2.21701e-11
FKBP3	1.76508	2.38628e-12	2.23709e-11
HS3ST1	1.95081	2.81731e-12	2.63681e-11
VEGFA	1.09548	2.98056e-12	2.78868e-11
GRHPR	1.86247	3.07139e-12	2.87082e-11
METTL7A	1.55526	3.22674e-12	3.01503e-11
NQO2	1.19898	3.68057e-12	3.43229e-11
IMP3	2.76442	3.76628e-12	3.51107e-11
APMAP	0.821031	3.77869e-12	3.52147e-11
FAM195A	2.45182	3.8701e-12	3.60548e-11
CCDC88C	4.00136	4.38549e-12	4.07892e-11
LINGO1	1.89881	4.99836e-12	4.63981e-11
CLDN1	1.82231	6.26763e-12	5.80283e-11
SRA1	0.966173	6.35258e-12	5.87659e-11
OAT	2.04161	6.8885e-12	6.3631e-11
KXD1	2.01203	6.93749e-12	6.40628e-11
HADHA	0.955917	7.02821e-12	6.48793e-11
TMEM126A	2.90515	7.25157e-12	6.68323e-11
MYLIP	1.65184	7.36475e-12	6.78534e-11
RARRES3	1.89696	7.6819e-12	7.07523e-11
PSMC2	1.27882	8.13482e-12	7.4851e-11
SSB	1.47376	8.40369e-12	7.72747e-11
UQCC2	2.37388	8.56086e-12	7.86689e-11
RP11-796E2.4	1.83048	8.61769e-12	7.91654e-11
C9orf78	1.76944	9.08447e-12	8.33724e-11
PA2G4	1.7838	9.45593e-12	8.67533e-11
MLEC	1.19263	1.04946e-11	9.62204e-11
DCTN2	1.39975	1.07811e-11	9.88154e-11
NOL7	1.89266	1.24684e-11	1.14132e-10
WBSCR22	1.77592	1.31692e-11	1.2047e-10
CHMP2B	1.67822	1.51351e-11	1.38142e-10
KPNA2	3.22129	1.55362e-11	1.41756e-10
NSMCE1	1.83985	1.57978e-11	1.44097e-10
RNF187	2.79346	1.62821e-11	1.48419e-10
IRF2BP2	1.25052	1.63484e-11	1.48975e-10
CD2BP2	2.99581	1.70037e-11	1.54798e-10
FAM213A	1.6194	1.87419e-11	1.70458e-10
UQCRC1	1.98406	1.92837e-11	1.75272e-10
PLP2	4.97332	1.98378e-11	1.80252e-10
IL10	3.4007	2.00337e-11	1.81915e-10
EIF2B5	1.31715	2.04607e-11	1.85733e-10
MAF	0.972252	2.09934e-11	1.90507e-10
CUEDC2	1.91677	2.35124e-11	2.12957e-10
TRAPPC6A	2.22179	2.48056e-11	2.24382e-10
SEPHS2	3.48452	2.73792e-11	2.47347e-10
CTA-29F11.1	3.58473	2.86861e-11	2.5907e-10
ACAA1	1.42552	2.94697e-11	2.66063e-10
MRPS12	4.60088	3.02743e-11	2.73066e-10
SNHG7	2.68281	3.05531e-11	2.75493e-10
FAM173A	1.9265	3.22285e-11	2.90415e-10
SNAPIN	3.0821	3.3641e-11	3.0295e-10
CLK1	0.889729	3.40861e-11	3.06764e-10
SPCS3	1.14344	3.94529e-11	3.53939e-10
CLN8	0.895349	4.40764e-11	3.94793e-10
RBKS	1.09525	4.59754e-11	4.11282e-10
SPARC	1.76909	4.7185e-11	4.21837e-10
CDIPT	3.54007	5.01655e-11	4.4784e-10
MRPS36	1.87744	5.12283e-11	4.56975e-10
RP5-1011O1.2	4.26421	5.2365e-11	4.66821e-10
EIF2AK3	1.29583	5.28042e-11	4.70588e-10
GDI2	0.65514	5.47672e-11	4.87929e-10
H1F0	2.90505	5.57122e-11	4.96037e-10
RPL3	2.51378	5.587e-11	4.97285e-10
COA4	2.45554	5.82315e-11	5.17979e-10
NXT1	2.88198	5.97472e-11	5.30961e-10
LYL1	2.06651	6.31352e-11	5.60543e-10
MTDH	0.555097	6.63175e-11	5.88244e-10
AP1S2	0.597912	6.75331e-11	5.98838e-10
MID1IP1	3.40728	6.83267e-11	6.05686e-10
FAM32A	2.84519	6.98626e-11	6.18914e-10
PRCP	0.739539	7.38726e-11	6.54234e-10
MESDC1	2.97987	8.09629e-11	7.15463e-10
COMMD9	2.49958	8.59908e-11	7.58947e-10
SEC11C	2.30843	8.98414e-11	7.92192e-10
SDHB	1.06755	9.17717e-11	8.08961e-10
AGTRAP	1.96772	9.37162e-11	8.25845e-10
EIF3E	0.726379	9.8866e-11	8.70144e-10
PKIB	1.02146	1.01225e-10	8.90356e-10
SDF2	1.99844	1.05271e-10	9.25077e-10
SIPA1	1.69602	1.07435e-10	9.43506e-10
DNAJB9	4.18259	1.14652e-10	1.00471e-09
TNFRSF12A	2.76819	1.15693e-10	1.01352e-09
PPP1R15B	1.56693	1.15774e-10	1.01391e-09
PITHD1	1.80555	1.16258e-10	1.01784e-09
SCP2	0.654072	1.17444e-10	1.02727e-09
SMIM15	3.38217	1.17919e-10	1.03079e-09
FAM53C	1.10046	1.18692e-10	1.03722e-09
WBP5	2.60853	1.23589e-10	1.07936e-09
C1orf85	4.17712	1.23727e-10	1.08023e-09
CDK4	2.95034	1.24243e-10	1.0844e-09
PARP1	1.20418	1.27564e-10	1.11304e-09
RNPEPL1	1.9598	1.31792e-10	1.14922e-09
TADA3	2.12821	1.33447e-10	1.1633e-09
PIM3	0.975594	1.34729e-10	1.17412e-09
DHRS4L2	1.69254	1.45273e-10	1.26405e-09
ODC1	1.89625	1.53069e-10	1.32985e-09
COMMD8	4.5393	1.54066e-10	1.33811e-09
MPLKIP	2.22333	1.54878e-10	1.34474e-09
COMMD7	1.37092	1.56729e-10	1.3604e-09
GLO1	1.77081	1.69253e-10	1.46686e-09
CSF1R	0.528084	1.71982e-10	1.49005e-09
GSDMD	1.84305	2.14214e-10	1.8503e-09
NR1H2	1.3653	2.24158e-10	1.93265e-09
FUCA2	1.41384	2.25297e-10	1.94188e-09
SNF8	1.25896	2.43344e-10	2.09553e-09
SRM	2.12277	2.48998e-10	2.14356e-09
MRPS16	2.05193	2.49714e-10	2.14907e-09
TSPYL1	1.92316	2.49884e-10	2.14988e-09
SHKBP1	1.64752	2.50877e-10	2.15777e-09
ARHGAP26-AS1	2.04815	2.51804e-10	2.16509e-09
CWC15	1.727	2.64745e-10	2.27567e-09
BCL7B	1.59788	2.67688e-10	2.29957e-09
PPP1R2	0.85642	3.05381e-10	2.6186e-09
SLC16A3	0.646223	3.1444e-10	2.69384e-09
SUMF2	1.14418	3.33897e-10	2.8588e-09
AMD1	0.944807	3.99535e-10	3.41152e-09
HNRNPAB	1.39344	4.09316e-10	3.49293e-09
HSPH1	1.52463	4.31386e-10	3.67573e-09
FNTA	1.50863	4.46358e-10	3.79988e-09
CTSF	2.88091	4.49922e-10	3.82907e-09
RP11-552D4.1	6.917	5.05065e-10	4.29449e-09
NDUFC1	2.5499	5.09907e-10	4.33437e-09
HINT2	4.25225	5.27816e-10	4.48525e-09
MXD1	1.42579	5.36315e-10	4.55611e-09
MAFF	1.30937	5.63754e-10	4.7849e-09
MESDC2	1.07984	5.72894e-10	4.86102e-09
RNASE1	4.31475	5.84131e-10	4.95489e-09
COMMD4	2.56784	6.01915e-10	5.10421e-09
IGF1	1.53378	6.34485e-10	5.37397e-09
PRKAR1A	0.704335	6.59549e-10	5.58126e-09
AAMP	1.6411	6.85214e-10	5.79497e-09
PPIF	1.15373	7.23327e-10	6.10455e-09
PDPN	1.02388	7.27385e-10	6.13515e-09
PLEKHO1	0.611966	7.43052e-10	6.26356e-09
TWISTNB	2.7334	7.5311e-10	6.34646e-09
PSMC3	3.07682	7.81383e-10	6.57776e-09
SIGLEC10	1.62705	7.84297e-10	6.59946e-09
TNFRSF1A	0.723627	7.93422e-10	6.67228e-09
TRAPPC4	2.36601	8.29203e-10	6.96698e-09
GDE1	2.90023	8.88078e-10	7.44399e-09
EIF4H	0.841695	8.91026e-10	7.46649e-09
TSEN34	2.47967	9.23601e-10	7.7326e-09
RAP2B	1.17744	9.39636e-10	7.86453e-09
ZNHIT3	2.29443	9.44e-10	7.89872e-09
RPL24	1.81777	9.78073e-10	8.17657e-09
TNF	1.14212	9.90305e-10	8.27396e-09
PDK4	2.72713	1.03308e-09	8.62623e-09
RPS4Y1	1.20244	1.03567e-09	8.64281e-09
FKBP4	4.16073	1.0575e-09	8.82239e-09
RBP1	5.13049	1.08121e-09	9.01604e-09
MAGED2	2.44506	1.08851e-09	9.07036e-09
ITPA	1.54553	1.11406e-09	9.27786e-09
IL2RA	5.29834	1.12128e-09	9.33523e-09
CLPP	3.7956	1.12202e-09	9.33864e-09
JOSD2	2.90646	1.1602e-09	9.65075e-09
PFDN6	3.8808	1.16863e-09	9.71805e-09
A2M	0.584156	1.18163e-09	9.82034e-09
ZNF511	2.96245	1.19949e-09	9.96586e-09
TSPAN4	1.49403	1.23763e-09	1.02767e-08
CHCHD5	4.42397	1.28031e-09	1.06249e-08
GMPR2	2.83099	1.31059e-09	1.08698e-08
C17orf62	1.30417	1.33525e-09	1.10678e-08
ARPC5L	1.7062	1.47702e-09	1.22251e-08
TBRG1	0.785379	1.49609e-09	1.23793e-08
SURF1	2.62337	1.55941e-09	1.2892e-08
DCXR	3.80939	1.62026e-09	1.33872e-08
VBP1	2.09879	1.67575e-09	1.38336e-08
CREM	0.483179	1.69444e-09	1.39838e-08
RPS28	2.90556	1.70998e-09	1.41079e-08
THYN1	3.21546	1.88911e-09	1.55542e-08
ISG15	1.25238	1.9566e-09	1.61052e-08
SNAPC1	1.59602	2.02618e-09	1.66537e-08
LSM6	1.45992	2.03039e-09	1.66835e-08
TIMP2	0.579973	2.2366e-09	1.83513e-08
XPO5	1.26071	2.2488e-09	1.8446e-08
NUDCD2	2.51086	2.27045e-09	1.86182e-08
FBXL15	2.57919	2.29141e-09	1.87738e-08
IDH3B	2.26074	2.41963e-09	1.98071e-08
STK17A	1.30742	2.4689e-09	2.01955e-08
PSMD13	1.20612	2.47656e-09	2.02498e-08
POP5	2.99411	2.56176e-09	2.09344e-08
MMD	1.15007	2.59838e-09	2.12275e-08
SERINC1	0.76185	2.97571e-09	2.42541e-08
NCF2	0.986762	3.03285e-09	2.47127e-08
TGFBI	0.356476	3.04182e-09	2.47787e-08
BTF3L4	0.845294	3.09383e-09	2.51912e-08
MMP14	2.59718	3.099e-09	2.52228e-08
BOLA3	3.66063	3.13542e-09	2.55045e-08
DERL2	1.43111	3.46382e-09	2.81435e-08
EMD	1.48827	3.55408e-09	2.88521e-08
MRPL43	2.62281	3.66814e-09	2.97354e-08
CYB561A3	1.6858	3.77417e-09	3.05774e-08
RP11-742B18.1	2.40262	3.91003e-09	3.1651e-08
ILK	0.936217	4.00494e-09	3.24101e-08
C5orf49	2.91238	4.02851e-09	3.25915e-08
MRPL36	3.36353	4.15047e-09	3.3559e-08
MRPL24	2.72667	4.19406e-09	3.38921e-08
AKIRIN2	0.96203	4.27766e-09	3.4548e-08
TIMM9	2.00817	4.92751e-09	3.97398e-08
DPH3	2.61994	4.9394e-09	3.98243e-08
LINC00116	3.85841	4.9746e-09	4.00739e-08
GAMT	3.40534	5.15168e-09	4.14651e-08
PQLC3	1.6928	5.18047e-09	4.16732e-08
PFDN4	2.39715	5.44123e-09	4.37212e-08
CD48	0.83344	5.582e-09	4.48268e-08
UBE2M	2.35365	5.59047e-09	4.48822e-08
RP11-108M9.4	3.87835	6.15413e-09	4.93515e-08
A1BG	4.68695	6.38317e-09	5.11303e-08
GPR132	0.886173	6.54181e-09	5.23714e-08
JAGN1	4.40741	6.86292e-09	5.48801e-08
PQBP1	3.02086	6.89577e-09	5.51273e-08
CCL5	2.32509	6.91747e-09	5.52851e-08
SNRPF	1.85232	7.31041e-09	5.83597e-08
NONO	0.992974	7.3251e-09	5.84441e-08
OTUB1	1.63545	7.33429e-09	5.8501e-08
AKIP1	2.21642	7.386e-09	5.88968e-08
TPGS1	1.99576	7.44366e-09	5.93399e-08
UBALD2	1.81129	7.49517e-09	5.97337e-08
GADD45G	3.02534	7.54703e-09	6.01132e-08
MFSD10	2.54889	7.83709e-09	6.23886e-08
AP000769.1	2.41134	7.98966e-09	6.35674e-08
RP11-557H15.3	2.19902	8.18597e-09	6.5111e-08
SLC40A1	1.39142	8.47971e-09	6.74285e-08
METRNL	0.880848	8.51262e-09	6.76712e-08
MMP19	3.05742	8.51688e-09	6.7686e-08
MCTS1	1.59296	8.90512e-09	7.0712e-08
G6PC3	3.13717	8.93071e-09	7.08954e-08
PTPLAD2	1.1855	9.03268e-09	7.16847e-08
MRPS15	2.44203	9.1335e-09	7.24646e-08
METAP2	0.793463	9.57164e-09	7.58134e-08
DDX3X	0.613874	9.63022e-09	7.62348e-08
LYSMD2	1.29662	9.70606e-09	7.68136e-08
C1D	1.20037	9.80807e-09	7.75993e-08
AC072062.1	1.53779	1.01003e-08	7.97999e-08
ACAA2	2.03444	1.01898e-08	8.0485e-08
UBE2D1	1.24789	1.027e-08	8.10951e-08
STRA13	3.55932	1.0458e-08	8.24878e-08
NT5C	1.52719	1.12357e-08	8.84744e-08
NRBF2	1.88922	1.24162e-08	9.76617e-08
SNORD3A	1.74635	1.25179e-08	9.84314e-08
PGD	1.25567	1.3325e-08	1.0462e-07
PRPF31	1.92189	1.33267e-08	1.0462e-07
NEK10	0.72865	1.33728e-08	1.04924e-07
CBR1	1.57112	1.36091e-08	1.06689e-07
TPRKB	3.26322	1.36477e-08	1.06963e-07
IMP4	2.86815	1.37321e-08	1.07594e-07
SRD5A3	2.13164	1.58229e-08	1.23566e-07
COA6	2.58378	1.60597e-08	1.25277e-07
PCMT1	0.769983	1.61863e-08	1.26195e-07
GPS2	1.58738	1.71926e-08	1.33893e-07
RBCK1	1.26672	1.72115e-08	1.33967e-07
CCDC28A	2.07487	1.7313e-08	1.3472e-07
CPM	0.58845	1.81726e-08	1.41293e-07
LMO2	0.970403	1.84886e-08	1.4371e-07
FDFT1	1.30614	1.89483e-08	1.47202e-07
ZDHHC4	2.66552	1.94025e-08	1.50607e-07
MPDU1	1.67405	2.05195e-08	1.59099e-07
SUSD3	1.65511	2.13869e-08	1.65603e-07
NTAN1	2.17167	2.16751e-08	1.67788e-07
RCC1	1.48451	2.17703e-08	1.68479e-07
VDAC3	1.0894	2.23442e-08	1.72826e-07
REEP4	2.2643	2.2464e-08	1.73705e-07
HEBP2	3.89186	2.29467e-08	1.77341e-07
RAC2	1.70483	2.33373e-08	1.80262e-07
LLPH	3.48066	2.34994e-08	1.81464e-07
POLR2F	1.67491	2.38267e-08	1.83941e-07
MRPS18B	1.89827	2.40124e-08	1.85223e-07
CD72	1.80448	2.43585e-08	1.87842e-07
PILRA	0.469014	2.52175e-08	1.94255e-07
AES	1.37972	2.61122e-08	2.00874e-07
BAD	2.87388	2.65774e-08	2.04397e-07
FDX1	0.755615	2.68066e-08	2.06104e-07
TBC1D7	2.32901	2.70572e-08	2.07918e-07
MT2A	1.07909	2.70867e-08	2.08088e-07
EGR1	0.734257	2.73036e-08	2.09641e-07
MRPS23	2.55386	2.74259e-08	2.10523e-07
MILR1	1.63852	2.74624e-08	2.10746e-07
USP53	0.915935	2.8527e-08	2.18797e-07
HDDC2	2.51143	3.13084e-08	2.39805e-07
RPA3	2.23037	3.15428e-08	2.41536e-07
MRPL9	3.67828	3.30016e-08	2.52501e-07
UBXN6	1.78014	3.30889e-08	2.53033e-07
EFHD2	0.838381	3.41219e-08	2.60862e-07
SUCLG1	1.16322	3.59365e-08	2.74587e-07
RP3-510L9.1	1.31994	3.61872e-08	2.76427e-07
GK-AS1	1.42321	3.64002e-08	2.7798e-07
SF3B4	2.76488	3.73183e-08	2.84761e-07
C1orf123	2.62577	3.73541e-08	2.84957e-07
RNPS1	0.837752	3.84837e-08	2.93338e-07
TMEM60	3.63084	3.90352e-08	2.97381e-07
VAT1	4.05796	3.97746e-08	3.02932e-07
PTAFR	0.735585	4.178e-08	3.17864e-07
TMEM126B	1.74673	4.25341e-08	3.23515e-07
CYB5A	2.40287	4.40718e-08	3.34851e-07
MPST	3.55364	4.53277e-08	3.44024e-07
PPP1R14B	2.64421	4.71533e-08	3.57593e-07
IFT20	1.73969	4.85344e-08	3.67772e-07
CYB5R1	1.26858	5.01329e-08	3.7958e-07
MOB4	2.65985	5.11055e-08	3.86737e-07
SCOC	1.95872	5.24307e-08	3.96448e-07
PDCD5	2.79149	5.24618e-08	3.96577e-07
TFPT	2.55958	5.24929e-08	3.96706e-07
TMEM119	2.86044	5.2524e-08	3.96835e-07
EIF3G	2.95936	5.43202e-08	4.10079e-07
MTX1	3.27397	5.64223e-08	4.25494e-07
IGFLR1	5.04509	5.75944e-08	4.34218e-07
MLF1	1.6846	5.81618e-08	4.38262e-07
LTC4S	4.42892	5.90405e-08	4.44765e-07
SNCA	0.474014	6.0636e-08	4.56421e-07
C11orf88	5.21708	6.1081e-08	4.59648e-07
IDS	1.13432	6.33239e-08	4.76274e-07
AC026202.3	1.01635	6.44144e-08	4.84218e-07
TLN1	0.709923	6.73751e-08	5.05938e-07
ALDH1A1	1.73909	6.74226e-08	5.06161e-07
ARL2BP	1.67544	6.75416e-08	5.0692e-07
LRRC59	1.87665	7.02526e-08	5.27127e-07
SNRNP25	4.18327	7.15256e-08	5.36536e-07
SURF4	1.03434	7.9441e-08	5.94183e-07
CHCHD7	1.56863	8.47329e-08	6.33429e-07
TSPAN31	2.43868	8.79964e-08	6.56786e-07
HNMT	0.457001	8.81915e-08	6.58069e-07
C9orf156	1.30484	9.11901e-08	6.79907e-07
TAF12	1.5865	9.27207e-08	6.90956e-07
PDZD11	2.95974	9.36423e-08	6.97457e-07
DBNL	0.730353	9.4408e-08	7.0279e-07
UBE2B	0.530415	9.77697e-08	7.2648e-07
MPC1	0.678831	1.05539e-07	7.8339e-07
COPS8	1.58474	1.06547e-07	7.90455e-07
POP4	3.10444	1.0854e-07	8.04398e-07
NARS	1.18586	1.11765e-07	8.27434e-07
AC009313.1	1.02826	1.13971e-07	8.43324e-07
PPIL3	1.63945	1.18537e-07	8.76195e-07
TM2D3	1.55245	1.24867e-07	9.21548e-07
CLEC9A	1.35685	1.25098e-07	9.23008e-07
ZSWIM4	1.66075	1.30289e-07	9.60811e-07
NANS	0.585853	1.34973e-07	9.94315e-07
MAP2K2	1.27569	1.36424e-07	1.00474e-06
ZSWIM7	1.12207	1.36549e-07	1.0054e-06
HIGD1A	1.05455	1.40093e-07	1.03016e-06
SRSF5	0.439883	1.42853e-07	1.04991e-06
TRAF1	1.25438	1.43001e-07	1.05057e-06
TULP2	3.71681	1.51005e-07	1.10839e-06
STAB1	0.969716	1.59314e-07	1.16786e-06
BEX1	4.85037	1.64795e-07	1.20648e-06
ZC3H12A	2.07406	1.69877e-07	1.24304e-06
EMC3	0.830505	1.70342e-07	1.24613e-06
NDUFV3	1.14722	1.70615e-07	1.2478e-06
TPPP3	1.95708	1.7273e-07	1.26164e-06
PTTG1IP	0.604285	1.77844e-07	1.29632e-06
GPR84	1.6591	1.7886e-07	1.30339e-06
SMCO4	0.836506	1.81797e-07	1.32411e-06
MAT2B	2.46541	1.89376e-07	1.37825e-06
TINF2	2.5195	1.9065e-07	1.38717e-06
TRMT1	1.84892	1.97171e-07	1.43351e-06
ACAT1	1.25412	1.99015e-07	1.44654e-06
YIF1B	1.62053	2.01858e-07	1.46646e-06
NHSL2	3.573	2.13386e-07	1.54822e-06
CAMK1	2.97358	2.19213e-07	1.58969e-06
LAIR1	0.485765	2.23823e-07	1.62187e-06
WASH4P	1.25704	2.25728e-07	1.63526e-06
CCNG1	2.04176	2.28681e-07	1.6558e-06
ELOVL1	3.20221	2.33799e-07	1.692e-06
SCCPDH	1.86629	2.35521e-07	1.70402e-06
DUSP10	1.03739	2.41304e-07	1.74542e-06
NAP1L1	0.439867	2.47363e-07	1.78833e-06
GINM1	0.991755	2.56179e-07	1.84924e-06
AC131056.3	1.38836	2.64733e-07	1.90953e-06
LYRM5	1.47553	2.76185e-07	1.99061e-06
RGS16	0.895709	2.77117e-07	1.99682e-06
TXNL1	0.804638	2.95703e-07	2.1275e-06
SERINC3	0.976466	3.02568e-07	2.17579e-06
MRPL15	2.69974	3.15173e-07	2.26471e-06
C12orf44	1.77853	3.18892e-07	2.29085e-06
HIST1H2AC	3.27777	3.19498e-07	2.29462e-06
RPL7L1	1.25834	3.46254e-07	2.47987e-06
ELL2	0.382752	3.76376e-07	2.69016e-06
PROSC	1.69811	3.76669e-07	2.69158e-06
CASP1	1.17375	3.76878e-07	2.69239e-06
TMED3	1.28366	3.80917e-07	2.72056e-06
PPP1R7	1.26456	3.96086e-07	2.82676e-06
UBE2V2	0.987175	3.96921e-07	2.83201e-06
MRPL4	1.98519	3.99569e-07	2.84947e-06
MED10	1.51499	4.09155e-07	2.91563e-06
KIF9	2.88662	4.28855e-07	3.05294e-06
MPV17	1.44283	4.34629e-07	3.09249e-06
CD53	0.401049	4.42575e-07	3.14823e-06
B3GAT3	1.65778	4.49567e-07	3.19557e-06
UBE2N	0.566873	4.51955e-07	3.21174e-06
ALDH9A1	1.17315	4.57675e-07	3.24994e-06
CLN5	1.64789	4.60308e-07	3.26781e-06
CD300C	4.44348	4.65103e-07	3.30103e-06
SPG21	0.669325	4.67004e-07	3.31369e-06
SRSF10-1	1.49249	4.67828e-07	3.31871e-06
LINC00152	0.732369	4.81792e-07	3.41435e-06
RHBDD2	1.73476	4.90837e-07	3.47671e-06
CRELD2	3.12035	4.98838e-07	3.5325e-06
PPM1G	1.09814	5.08025e-07	3.59576e-06
SMARCE1	2.53357	5.15163e-07	3.64537e-06
NNAT	26.7338	5.24696e-07	3.71098e-06
PTPN18	0.814575	5.40411e-07	3.81927e-06
RILP	3.06827	5.48408e-07	3.87385e-06
ANXA7	0.539908	5.60495e-07	3.95627e-06
CSDE1	0.454585	5.67223e-07	4.00277e-06
CCNDBP1	2.00556	5.768e-07	4.06933e-06
GRPEL1	2.33863	5.99362e-07	4.22325e-06
PTPRN2	2.24613	6.03237e-07	4.24844e-06
GLRX5	2.46573	6.69277e-07	4.70302e-06
MBD4	1.28361	7.29331e-07	5.11995e-06
MRPL22	1.81287	7.35686e-07	5.16201e-06
C4orf48	4.52757	7.47422e-07	5.24306e-06
ZDHHC24	2.36665	7.52134e-07	5.2735e-06
TOR1A	2.42332	7.59667e-07	5.325e-06
CYB5R3	1.10481	7.61397e-07	5.3358e-06
SIRT2	1.11441	7.80169e-07	5.46465e-06
UBL7	3.74717	7.86525e-07	5.50781e-06
NELFE	2.28441	7.91474e-07	5.53973e-06
MTHFS	3.76596	7.92673e-07	5.54675e-06
IFRD1	0.582059	8.07549e-07	5.64806e-06
C11orf83	2.72857	8.40466e-07	5.87394e-06
DPM2	2.37747	8.42645e-07	5.88771e-06
S100A8	5.2554	8.77222e-07	6.12327e-06
FBL	3.10133	8.80251e-07	6.1429e-06
PDCL3	4.61815	8.92276e-07	6.22528e-06
ARRB2	0.419664	9.16705e-07	6.39257e-06
EBP	3.89035	9.29309e-07	6.47728e-06
ARSA	1.82567	9.29609e-07	6.47778e-06
RP5-1011O1.3	4.37398	9.67716e-07	6.74e-06
KDM5B	0.603407	1.01785e-06	7.08047e-06
UROD	2.53141	1.03555e-06	7.20185e-06
ITGB1BP1	1.35422	1.04815e-06	7.28771e-06
NPM3	4.69273	1.0513e-06	7.30778e-06
POLDIP2	2.09433	1.06147e-06	7.37487e-06
BRMS1	1.99565	1.06991e-06	7.43165e-06
LPXN	0.681358	1.07438e-06	7.46087e-06
BUB3	1.92749	1.07691e-06	7.47661e-06
ARL1	1.66807	1.11662e-06	7.74666e-06
PSMD3	1.41231	1.13828e-06	7.89306e-06
TMUB1	3.1406	1.14023e-06	7.90461e-06
AP1S1	3.48985	1.16171e-06	8.04957e-06
SLC35B1	2.88971	1.16966e-06	8.10269e-06
MRPL16	1.70602	1.19065e-06	8.2421e-06
MFNG	2.20724	1.23427e-06	8.52941e-06
PHF5A	1.91814	1.25611e-06	8.67614e-06
G6PD	2.14121	1.28582e-06	8.87699e-06
ORAI3	2.44183	1.31983e-06	9.09853e-06
ALG3	3.00513	1.32081e-06	9.10307e-06
MRPL32	2.21956	1.3349e-06	9.19566e-06
RNASE2	5.96757	1.33915e-06	9.22048e-06
UBE2S	2.74888	1.35414e-06	9.31915e-06
FAM127A	2.28866	1.36798e-06	9.40987e-06
ISCA2	4.26827	1.36842e-06	9.41057e-06
BHLHE40	0.579377	1.37088e-06	9.42525e-06
TIMM17A	1.00132	1.38768e-06	9.53612e-06
ANAPC15	2.81897	1.39638e-06	9.59355e-06
UTP11L	2.67502	1.4466e-06	9.93376e-06
SMIM20	0.798419	1.45304e-06	9.97313e-06
MRPL17	3.90592	1.45488e-06	9.98337e-06
JKAMP	1.07159	1.48846e-06	1.02113e-05
QPRT	1.53128	1.56199e-06	1.07028e-05
SPDYE2B	0.703003	1.57355e-06	1.07768e-05
SNX2	0.463174	1.57405e-06	1.07776e-05
HHEX	2.7958	1.5802e-06	1.08171e-05
NCSTN	1.52344	1.60215e-06	1.09647e-05
CEBPG	1.45924	1.60435e-06	1.09771e-05
IL16	0.735395	1.62064e-06	1.10833e-05
RPSA	1.65539	1.68389e-06	1.14991e-05
CLNS1A	0.535879	1.68726e-06	1.15193e-05
FLII	1.64014	1.68938e-06	1.15311e-05
SMS	0.410642	1.69045e-06	1.15356e-05
SIGIRR	2.90076	1.69989e-06	1.15944e-05
PDCD2	1.63929	1.72616e-06	1.17651e-05
STXBP2	2.3608	1.73925e-06	1.18515e-05
GPS1	2.08369	1.77148e-06	1.20682e-05
PBDC1	2.00422	1.77279e-06	1.20742e-05
RPL37	1.22357	1.8132e-06	1.23435e-05
ADM	4.18504	1.81453e-06	1.23496e-05
MED11	1.82658	1.83422e-06	1.24806e-05
UNC93B1	0.575168	1.89769e-06	1.29032e-05
SARS	1.08367	1.90625e-06	1.29583e-05
CPNE1	1.61774	1.98326e-06	1.34689e-05
TSTA3	3.27029	1.99948e-06	1.35725e-05
NAPA	0.587413	2.01204e-06	1.36545e-05
CCT2	0.953398	2.02362e-06	1.37266e-05
SMIM4	1.273	2.05532e-06	1.39382e-05
IFI35	1.3606	2.08337e-06	1.41217e-05
TOR2A	4.00732	2.12856e-06	1.44211e-05
CCS	1.60122	2.14815e-06	1.45469e-05
C12orf75	1.59304	2.17787e-06	1.4741e-05
AVPI1	1.86744	2.2241e-06	1.50432e-05
TAF10	1.95111	2.24968e-06	1.52089e-05
ZNF593	4.96176	2.27293e-06	1.53625e-05
KARS	1.10945	2.27813e-06	1.5394e-05
PNP	1.6311	2.32327e-06	1.56931e-05
UROS	1.51469	2.32351e-06	1.56931e-05
EIF4E	0.467989	2.33608e-06	1.57705e-05
FBXW5	1.18123	2.37739e-06	1.60456e-05
CNOT7	1.03294	2.38183e-06	1.60717e-05
GLOD4	1.84594	2.39396e-06	1.61458e-05
LMO4	0.765304	2.4069e-06	1.62292e-05
SLBP	1.43507	2.54764e-06	1.71537e-05
SNRPA	1.57367	2.55317e-06	1.71869e-05
RP11-356K23.1	3.70911	2.64281e-06	1.77819e-05
SERPING1	0.856613	2.66968e-06	1.79584e-05
JMJD6	1.68119	2.70043e-06	1.81566e-05
ISOC2	2.50512	2.70517e-06	1.81842e-05
EPHX1	2.00295	2.70936e-06	1.8208e-05
THEMIS2	0.48963	2.72758e-06	1.83261e-05
FAM107B	0.572833	2.73829e-06	1.83937e-05
MED30	2.1603	2.84116e-06	1.90757e-05
CERS2	1.87097	2.84701e-06	1.91105e-05
EFCAB10	2.33435	2.85905e-06	1.91867e-05
RPS21	2.8529	3.12666e-06	2.0933e-05
DNTTIP2	1.51815	3.20255e-06	2.14209e-05
RFXANK	2.53518	3.29096e-06	2.19863e-05
NOP56	1.66105	3.31767e-06	2.21595e-05
DENND6B	2.44215	3.32719e-06	2.22178e-05
TIMMDC1	0.854071	3.33912e-06	2.22922e-05
PPP2R1A	0.868216	3.36448e-06	2.24563e-05
YIPF5	1.80739	3.42904e-06	2.2868e-05
BZW1	0.925558	3.42939e-06	2.2868e-05
IGFBP2	5.31508	3.46955e-06	2.31303e-05
FAM200B	2.05381	3.50408e-06	2.3355e-05
IDI1	0.778933	3.55848e-06	2.37065e-05
USMG5	1.67634	3.64031e-06	2.42459e-05
EI24	1.68432	3.68659e-06	2.45426e-05
SH3BP5	0.68336	3.79896e-06	2.52729e-05
BRD2	0.689534	3.95016e-06	2.6248e-05
PCNP	0.530264	3.96141e-06	2.63104e-05
RPS6KB2	1.72913	4.01485e-06	2.66591e-05
RALBP1	0.937782	4.04799e-06	2.68665e-05
MRPS26	2.26407	4.17216e-06	2.76647e-05
GNPDA1	1.43408	4.19165e-06	2.7781e-05
ZNF32	2.64302	4.24333e-06	2.81169e-05
CFLAR-AS1	1.01798	4.27827e-06	2.8322e-05
DOK1	1.81436	4.38697e-06	2.90212e-05
LRCH4	1.28957	4.4302e-06	2.92935e-05
NFKBIB	1.66942	4.57665e-06	3.02548e-05
UBAC1	1.46875	4.58128e-06	3.02783e-05
MVB12A	1.48901	4.62867e-06	3.05702e-05
PDHA1	1.95981	4.63475e-06	3.06032e-05
AMICA1	1.12928	4.66288e-06	3.07818e-05
MTIF3	0.789496	4.74062e-06	3.12731e-05
TUSC2	2.56212	4.76457e-06	3.14238e-05
MRPS11	1.49266	4.90477e-06	3.23184e-05
SERTAD3	3.0343	4.92456e-06	3.24261e-05
HPS1	0.95324	4.97585e-06	3.27486e-05
FAM177A1	0.67544	5.03372e-06	3.31218e-05
SLMO2	2.53471	5.06927e-06	3.33402e-05
TSR3	2.8036	5.08304e-06	3.34231e-05
COX17	0.842882	5.2712e-06	3.46121e-05
PDZD2	1.61632	5.35379e-06	3.513e-05
PLEKHJ1	1.77284	5.57994e-06	3.65801e-05
SF3B2	0.810767	5.70925e-06	3.74191e-05
DDA1	1.77772	5.72011e-06	3.74816e-05
CHID1	1.58565	5.78624e-06	3.79062e-05
SMIM12	1.19077	5.83851e-06	3.82221e-05
ST14	3.31755	6.18449e-06	4.0403e-05
PIFO	3.15995	6.26261e-06	4.08851e-05
MRPL50	3.41038	6.38601e-06	4.16715e-05
ROGDI	3.4953	6.46142e-06	4.21539e-05
UCHL1	3.94552	6.53248e-06	4.26077e-05
CREB3	2.25007	6.5696e-06	4.28399e-05
MCFD2	1.21054	6.84191e-06	4.45235e-05
DNAJC19	2.24589	6.94309e-06	4.51715e-05
MRPS14	1.69588	7.0422e-06	4.58058e-05
SPDYE2	0.776403	7.12994e-06	4.63553e-05
ALKBH5	1.16272	7.21445e-06	4.68939e-05
MRPL13	1.1583	7.45604e-06	4.84198e-05
ARPP19	0.523925	7.61461e-06	4.94043e-05
QDPR	1.37223	7.76643e-06	5.03778e-05
SRSF6	0.986389	7.7956e-06	5.05554e-05
CNIH4	1.70142	7.86123e-06	5.09577e-05
DUSP3	1.52963	7.95087e-06	5.15152e-05
RPA2	1.0712	8.08994e-06	5.23804e-05
MAP3K13	0.634082	8.10509e-06	5.24665e-05
WRB	1.75703	8.29966e-06	5.37014e-05
PSMG3	2.68019	8.5154e-06	5.50471e-05
SVIP	2.25356	8.67497e-06	5.6053e-05
NINJ2	1.42838	9.0985e-06	5.87361e-05
SLC52A2	3.12191	9.14049e-06	5.89803e-05
NUBP2	2.76737	9.14766e-06	5.90131e-05
MAZ	1.91424	9.20698e-06	5.93823e-05
PCNA	3.08342	9.2921e-06	5.99177e-05
LYRM2	1.22699	9.42858e-06	6.07839e-05
PADI2	0.513487	9.50171e-06	6.12414e-05
IK	1.57686	9.6176e-06	6.19743e-05
CLEC10A	4.58585	9.62512e-06	6.20086e-05
RAB9A	0.980319	9.79779e-06	6.30923e-05
PTGS2	0.950475	9.83709e-06	6.33228e-05
ANP32E	1.22605	9.91615e-06	6.3811e-05
NDUFV1	0.794784	1.04085e-05	6.69032e-05
OPN3	1.48964	1.0539e-05	6.77115e-05
ZCRB1	1.58825	1.05781e-05	6.7947e-05
STIP1	1.16583	1.1222e-05	7.19852e-05
ACP2	2.01471	1.12547e-05	7.21787e-05
HMG20B	1.32117	1.12963e-05	7.2429e-05
FAM134A	1.9448	1.14274e-05	7.32368e-05
NUBP1	0.700251	1.15443e-05	7.39694e-05
FAM89B	2.83901	1.18928e-05	7.61334e-05
RSPH1	2.24353	1.24014e-05	7.92997e-05
RNF139	1.45624	1.26092e-05	8.05735e-05
RP11-760N9.1	3.5452	1.31064e-05	8.36192e-05
MCM5	1.55966	1.33562e-05	8.51555e-05
ELP5	2.25356	1.33691e-05	8.52183e-05
PNKD	0.546189	1.34492e-05	8.569e-05
LAMTOR3	1.41091	1.34867e-05	8.58909e-05
PRKAG2-AS1	3.8435	1.36355e-05	8.68187e-05
RP11-480C22.1	2.48302	1.41822e-05	9.01779e-05
AHCY	2.92998	1.47809e-05	9.39425e-05
RPS6KA4	1.37664	1.48319e-05	9.4246e-05
SNHG9	4.13905	1.5829e-05	0.000100402
RNASEH2C	2.87416	1.59444e-05	0.000101088
RFX2	0.455271	1.59977e-05	0.000101404
C21orf33	1.026	1.637e-05	0.000103647
VAPA	0.348409	1.6456e-05	0.000104169
SSSCA1	3.06508	1.70174e-05	0.000107674
HIST1H1C	6.14612	1.72867e-05	0.000109354
ERN1	0.793848	1.83408e-05	0.000115944
MRPL2	2.73391	1.85173e-05	0.000117008
FGD5-AS1	1.00693	1.87861e-05	0.000118601
OTOA	3.11924	1.89595e-05	0.000119669
TCOF1	1.02987	1.9149e-05	0.000120838
HOTAIRM1	0.932694	1.93348e-05	0.000121956
NFKBIE	0.904351	1.95168e-05	0.000123076
DAB2	2.33529	1.96631e-05	0.000123944
SLC50A1	2.0081	2.01751e-05	0.000127115
NRIP3	2.04978	2.0581e-05	0.000129557
SRPR	1.52535	2.06121e-05	0.000129724
EXOSC4	3.47126	2.18808e-05	0.000137343
ABI3	0.73575	2.23571e-05	0.000140177
TMED1	2.76727	2.2685e-05	0.000142202
MYC	2.26342	2.31215e-05	0.000144873
AIMP1	0.772282	2.34931e-05	0.000147169
C9orf116	5.38675	2.39107e-05	0.000149752
LINC00657	0.893565	2.3951e-05	0.000149938
WIPI2	0.706062	2.4258e-05	0.00015176
RCN2	0.981568	2.42875e-05	0.000151877
RP11-345J4.5	1.39485	2.42943e-05	0.000151886
RP11-145M9.4	1.43978	2.4349e-05	0.000152194
C12orf10	2.94054	2.45963e-05	0.000153673
DOK2	1.9684	2.50114e-05	0.000156197
PSMD6	1.79954	2.54761e-05	0.000158994
GRSF1	0.962001	2.55857e-05	0.000159643
LITAF	0.29985	2.56671e-05	0.00016008
PNN	0.566691	2.57944e-05	0.000160803
IGBP1	0.550419	2.58739e-05	0.000161264
ITGAE	1.63348	2.62826e-05	0.000163739
DDX41	3.85265	2.77179e-05	0.00017234
NDFIP1	0.376119	2.78808e-05	0.000173315
UNC50	1.57282	2.83722e-05	0.000176193
PSMB3	0.948582	2.83748e-05	0.000176193
KLHDC3	1.66743	2.84593e-05	0.000176601
RNF122	0.748968	2.92032e-05	0.000181019
RP11-24F11.2	1.87492	2.94344e-05	0.000182332
FAM183A	26.4329	3.00741e-05	0.000186214
TMEM19	2.13245	3.1047e-05	0.000192112
FLYWCH2	2.34075	3.12082e-05	0.000193043
CNDP2	0.469283	3.12573e-05	0.000193287
OCEL1	3.71314	3.25837e-05	0.000201225
APOBEC3G	1.61691	3.28584e-05	0.000202789
ABT1	3.45051	3.33036e-05	0.000205447
HEXIM1	2.34375	3.34513e-05	0.000206313
UFM1	0.674475	3.35253e-05	0.000206725
CECR1	0.4452	3.43597e-05	0.000211685
RPS26	2.43087	3.47986e-05	0.00021425
TPRA1	2.01083	3.52591e-05	0.000216991
CD44	0.407587	3.55094e-05	0.000218341
CCDC167	3.52936	3.5814e-05	0.000220071
TSR2	2.83718	3.65176e-05	0.000224298
NTMT1	1.65819	3.71866e-05	0.000228258
CD52	4.82155	3.75599e-05	0.00023045
ZNF330	0.838216	3.76425e-05	0.000230907
NUDT16	1.50087	3.78985e-05	0.000232326
SNN	1.57074	3.79506e-05	0.000232595
PFKL	0.669779	3.85809e-05	0.000236305
SHISA5	1.20884	3.96065e-05	0.000242168
PPIE	1.74017	3.96319e-05	0.000242271
TRADD	1.77682	3.96536e-05	0.000242351
PDHB	1.91641	3.98024e-05	0.000243208
ZNF524	2.46124	4.06283e-05	0.000247988
VPS25	2.00683	4.1361e-05	0.000252297
CYTH2	2.15579	4.24218e-05	0.000258545
CSK	0.746103	4.24953e-05	0.000258905
GIMAP2	1.92744	4.24992e-05	0.000258905
RANGRF	3.67431	4.25379e-05	0.000259085
MT-ATP8	5.66218	4.35718e-05	0.000265097
RANBP2	0.467613	4.39376e-05	0.000267209
CLDND1	0.960529	4.46416e-05	0.000271257
TRAF3IP3	1.07347	4.52043e-05	0.0002745
UTS2	5.8225	4.5307e-05	0.000275064
FAM177B	0.913393	4.62786e-05	0.000280783
WDR61	0.942076	4.65604e-05	0.000282432
MGAT2	4.17811	4.70394e-05	0.000285215
TTC1	0.549242	4.73085e-05	0.000286724
TRIAP1	5.61447	4.80028e-05	0.000290683
OSER1	1.29244	4.83338e-05	0.000292501
C1orf194	5.96195	4.95366e-05	0.00029946
ISCA1	1.64298	5.04435e-05	0.000304877
TUBB2A	2.00159	5.16494e-05	0.000312099
RP11-815J21.4	0.711306	5.18639e-05	0.000313328
SNAPC5	1.81136	5.19153e-05	0.000313572
SAP30	1.81734	5.20887e-05	0.000314552
SLIRP	0.779282	5.31784e-05	0.000320791
KIAA1143	1.8323	5.34422e-05	0.000322314
CLEC11A	4.23114	5.35866e-05	0.000323116
DGUOK	0.617066	5.39977e-05	0.000325526
FAH	1.68569	5.48142e-05	0.000330377
ACOT13	1.2872	5.53336e-05	0.000333366
RP11-481C4.1	1.28086	5.54928e-05	0.000334254
CHRAC1	4.18084	5.66346e-05	0.000340987
TMED5	0.48017	5.75145e-05	0.000345917
ALG2	1.88594	5.75764e-05	0.000346143
CAPZA2	0.335052	5.77004e-05	0.000346814
TBC1D3P1-DHX40P1	4.65901	5.78349e-05	0.000347402
MRPL47	1.33043	5.7866e-05	0.000347441
CINP	2.17293	6.01198e-05	0.000360809
RNF166	0.824602	6.11273e-05	0.000366557
OGFOD3	2.0998	6.13899e-05	0.000368054
EREG	3.54026	6.14064e-05	0.000368075
ITM2C	0.806133	6.33824e-05	0.000379678
MAPK3	1.80737	6.37563e-05	0.000381757
POLR2C	1.84395	6.55933e-05	0.000392294
FAM120AOS	1.24099	6.60148e-05	0.000394613
GTF2F1	1.59168	6.67646e-05	0.000398926
QARS	2.36582	6.88177e-05	0.000410502
TMEM248	0.534976	6.90011e-05	0.000411423
SLC35A4	2.83836	7.02797e-05	0.00041887
TMEM9	2.79082	7.14286e-05	0.00042527
TOMM40	1.33727	7.15235e-05	0.000425746
HADH	1.62509	7.29236e-05	0.000433898
GIMAP1	2.5934	7.29236e-05	0.000433898
GNA15	0.532451	7.44482e-05	0.000442597
ATP5C1	0.710581	7.48638e-05	0.000444881
COA5	1.83045	7.50425e-05	0.00044585
CBX3	0.589778	7.68866e-05	0.000456328
MRPS6	0.611719	7.86624e-05	0.000466672
CCDC90B	1.05449	7.90863e-05	0.00046899
ZNF22	1.37519	7.92118e-05	0.000469636
IL2RG	2.18017	8.08532e-05	0.000479167
SNORD3B-1	2.68953	8.31088e-05	0.000492021
THAP2	2.55069	8.52068e-05	0.00050402
DHRS1	2.26011	8.90771e-05	0.000526255
FASTK	1.98972	9.15008e-05	0.000540348
COMMD5	1.76393	9.18211e-05	0.000542127
SLC1A5	1.80333	9.59743e-05	0.000566176
EMP2	1.21338	9.91854e-05	0.000584755
TMEM101	3.06725	0.000101074	0.000595396
NELFCD	1.07746	0.000101312	0.00059667
MZT1	2.1695	0.000102391	0.000602776
ABTB1	1.95462	0.000103436	0.000608424
RPS17	5.57964	0.000103571	0.000608964
IFNLR1	1.34632	0.000104619	0.000614867
SIGLEC7	1.15177	0.00010679	0.000627499
TOB2	0.852195	0.000108083	0.00063444
TAPBP	0.392111	0.000108778	0.000638384
[truncated: 26,342 more rows]

## Sheet: CCL2+ TAM
Supplementary Data 10B. Differently expressed genes in CCL2+ TAM (EPN v.s. SE). Related to Fig. 5
gene	log2FC	Pvalue	Adj_pval
FTL	5.59414	2.49494e-15	8.34538e-12
FTH1	5.06075	2.5378e-15	8.34538e-12
B2M	4.32914	2.67427e-15	8.34538e-12
TMSB4X	5.59348	2.79594e-15	8.34538e-12
MT-CO1	7.17569	2.88132e-15	8.34538e-12
HLA-DRA	4.73916	3.09604e-15	8.34538e-12
HLA-DPA1	4.98599	3.25351e-15	8.34538e-12
EEF1A1	5.35549	3.27909e-15	8.34538e-12
GPX1	4.91502	3.60656e-15	8.34538e-12
MT-ND2	6.42796	4.07603e-15	8.34538e-12
MT-ND3	4.76594	4.1267e-15	8.34538e-12
MT-ND4	4.39484	4.31877e-15	8.34538e-12
TPT1	4.98481	4.32439e-15	8.34538e-12
CD74	4.23664	4.49915e-15	8.34538e-12
RPL41	5.09556	4.54613e-15	8.34538e-12
DUSP1	4.44937	4.93977e-15	8.34538e-12
MT-CO2	4.48133	5.50057e-15	8.34538e-12
MT-CO3	4.45406	5.65212e-15	8.34538e-12
HLA-B	4.90916	5.67043e-15	8.34538e-12
MT-ND1	4.60007	6.28831e-15	8.34538e-12
C1QC	7.44582	6.43206e-15	8.34538e-12
C1QA	4.95078	6.48628e-15	8.34538e-12
FOS	5.85873	6.77289e-15	8.34538e-12
EIF1	4.5365	7.59629e-15	8.62822e-12
CYBA	4.76871	7.87515e-15	8.62822e-12
RPL15	5.42226	7.9158e-15	8.62822e-12
APOE	3.77937	8.43086e-15	8.8424e-12
C1QB	5.09603	8.91564e-15	8.8424e-12
TYROBP	5.02644	9.04833e-15	8.8424e-12
MT-CYB	3.99378	1.00524e-14	9.49618e-12
RPL10	5.21117	1.0828e-14	9.89892e-12
MT-ATP6	4.01841	1.20722e-14	1.06915e-11
ITM2B	3.27269	1.33371e-14	1.12884e-11
APOO	4.70112	1.35429e-14	1.12884e-11
JUNB	4.22921	1.44532e-14	1.1703e-11
OOEP	5.02629	1.87357e-14	1.46078e-11
HLA-DRB1	3.77224	1.90716e-14	1.46078e-11
ACTB	4.25647	2.60888e-14	1.94567e-11
RPL13	5.63443	3.85629e-14	2.80224e-11
BAIAP2L1	5.49874	3.95921e-14	2.8051e-11
PTMA	5.04335	4.05973e-14	2.80617e-11
RGS1	6.93809	4.41514e-14	2.97917e-11
RPL29	5.30413	5.14255e-14	3.37698e-11
RPS8	6.2838	5.24302e-14	3.37698e-11
NPC2	5.07283	5.38894e-14	3.39383e-11
HLA-DQB1	4.48805	5.73917e-14	3.53583e-11
RPS16	4.37647	5.90968e-14	3.56341e-11
UBC	3.85623	6.1308e-14	3.61973e-11
TMSB10	4.68539	6.2775e-14	3.6307e-11
FCER1G	3.96176	6.49192e-14	3.67962e-11
CFL1	5.26354	7.69111e-14	4.27384e-11
RPS3	5.52233	8.86841e-14	4.83328e-11
RPS2	4.40398	9.27211e-14	4.95795e-11
CCL3	3.77996	1.00845e-13	5.16368e-11
OAZ1	5.80598	1.01407e-13	5.16368e-11
PLEKHA7	4.10224	1.02035e-13	5.16368e-11
RPS23	5.53797	1.04777e-13	5.20946e-11
S100A11	5.10438	1.12821e-13	5.51266e-11
HLA-DPB1	3.37396	1.27204e-13	6.11008e-11
HLA-A	3.67472	1.32794e-13	6.27231e-11
RPS4X	6.51581	1.38116e-13	6.32102e-11
TREM2	6.15005	1.38286e-13	6.32102e-11
SRGN	2.46717	1.79945e-13	8.09468e-11
RPS19	4.43852	1.85186e-13	8.20027e-11
OLR1	3.32362	2.01702e-13	8.79421e-11
RPL27A	6.05694	2.15031e-13	9.23329e-11
H3F3B	3.04648	2.22489e-13	9.28952e-11
NBEAL1	5.54438	2.22896e-13	9.28952e-11
RPS9	3.59158	2.61217e-13	1.06464e-10
FAU	6.93962	2.62967e-13	1.06464e-10
TXNRD1	3.31981	2.75542e-13	1.09984e-10
GAPDH	3.9943	2.85575e-13	1.12406e-10
LAPTM5	3.67664	2.9152e-13	1.13174e-10
RPL32	5.22126	3.17111e-13	1.21445e-10
MAMDC2	5.42729	4.08351e-13	1.54302e-10
ACTG1	4.28633	5.06073e-13	1.86821e-10
PSAP	3.15033	5.07593e-13	1.86821e-10
RPS27A	5.03702	5.40245e-13	1.96289e-10
RPL19	4.17215	5.64725e-13	2.02586e-10
HLA-DQA1	3.77216	6.77236e-13	2.38794e-10
RPS6	5.22503	6.82509e-13	2.38794e-10
SERF2	3.96505	7.73487e-13	2.67325e-10
RPS20	4.35417	8.18458e-13	2.79459e-10
RPL7	5.37192	8.55765e-13	2.88719e-10
ZFP36	3.61548	9.0435e-13	3.01521e-10
RHOB	4.88507	1.17415e-12	3.82477e-10
AMBRA1	3.11021	1.19726e-12	3.85571e-10
AC018890.6	5.26483	1.23384e-12	3.92889e-10
RPL14	4.25486	1.26778e-12	3.9921e-10
AIF1	5.1142	1.63273e-12	5.08478e-10
ALOX5AP	4.95323	1.69719e-12	5.22809e-10
IER2	3.70619	2.3478e-12	7.15449e-10
RPL8	4.89178	2.7553e-12	8.30693e-10
RP11-779O18.3	5.58457	3.29811e-12	9.83877e-10
TMEM66	4.17606	3.37733e-12	9.97015e-10
RPL4	5.34466	3.66427e-12	1.07057e-09
PFN1	5.37022	4.06083e-12	1.17433e-09
TUBA1B	4.05795	4.72215e-12	1.35177e-09
CD14	4.23959	4.97854e-12	1.39202e-09
RPS15	4.47779	5.01009e-12	1.39202e-09
HLA-C	2.74356	5.71008e-12	1.5711e-09
UBB	5.84881	7.66285e-12	2.08813e-09
MCF2L2	3.65483	9.10333e-12	2.45605e-09
KLF2	6.69495	9.18635e-12	2.45605e-09
RPS14	5.58269	1.07472e-11	2.78456e-09
RPS11	3.80716	1.07837e-11	2.78456e-09
RPL35	4.38677	1.08081e-11	2.78456e-09
UBA52	5.50436	1.12571e-11	2.87411e-09
ID2	3.46848	1.14754e-11	2.90369e-09
BTF3	5.05774	1.22243e-11	3.06582e-09
MECOM	4.59127	1.51312e-11	3.76157e-09
DDX5	1.77072	1.64508e-11	4.0191e-09
C3AR1	4.44182	1.67956e-11	4.06826e-09
RPL10A	4.04292	1.81551e-11	4.34306e-09
RPLP0	4.61854	1.82365e-11	4.34306e-09
ENSA	3.58694	2.48105e-11	5.85941e-09
RPSAP58	4.62167	2.59958e-11	6.08861e-09
RPL6	4.41946	3.09895e-11	7.08261e-09
CLIC1	4.87046	3.13516e-11	7.10805e-09
RPL13A	4.37773	3.2842e-11	7.38683e-09
PPP1R15A	5.98946	3.39862e-11	7.58401e-09
HLA-E	2.46746	3.75752e-11	8.31938e-09
CXCL16	5.22306	3.81593e-11	8.38321e-09
RPL23A	5.49963	3.91382e-11	8.53213e-09
HNRNPA1	5.08939	4.39285e-11	9.3604e-09
MT-ND5	3.89411	4.60517e-11	9.7396e-09
CD68	5.81723	4.72024e-11	9.90901e-09
RPL35A	4.65653	5.27238e-11	1.09867e-08
CCL4	3.19822	5.50208e-11	1.13817e-08
RPS25	6.75383	6.10668e-11	1.24914e-08
GRN	5.71721	6.12669e-11	1.24914e-08
RPL36AL	4.39356	6.28909e-11	1.27309e-08
CD37	30.5956	6.46273e-11	1.29896e-08
PLD4	5.19508	6.54061e-11	1.30536e-08
YWHAH	4.47179	8.30567e-11	1.62333e-08
ARHGDIB	6.01077	8.45082e-11	1.63099e-08
RAC1	3.28535	8.45998e-11	1.63099e-08
LST1	4.61314	8.68731e-11	1.6635e-08
HLA-DMB	3.52299	1.07689e-10	2.04827e-08
COX4I1	4.33891	1.2431e-10	2.33307e-08
FCGRT	3.33826	1.45204e-10	2.70728e-08
EEF2	5.19305	1.55151e-10	2.87385e-08
PPIA	2.96001	1.87857e-10	3.43475e-08
GADD45B	3.55753	2.10016e-10	3.79099e-08
PNRC1	3.15766	2.1248e-10	3.81119e-08
SRP14	3.98196	2.16573e-10	3.86018e-08
SLC25A6	3.65061	2.41392e-10	4.27566e-08
NFKBIA	4.1217	2.46679e-10	4.34216e-08
TEX14	3.58425	2.56509e-10	4.48733e-08
DBI	3.30841	2.62119e-10	4.55734e-08
MALAT1	0.760787	2.86385e-10	4.94888e-08
TSPO	6.04105	2.89112e-10	4.95923e-08
ARPC3	3.27189	2.90484e-10	4.95923e-08
GPR34	4.4303	3.02015e-10	5.12522e-08
SGK1	2.15214	3.04887e-10	5.14315e-08
CIRBP	3.34588	3.39177e-10	5.62121e-08
ATP6V0B	3.55171	4.51647e-10	7.3141e-08
CD69	4.40671	4.74295e-10	7.63722e-08
EIF4A1	1.93729	5.23235e-10	8.37767e-08
RPL5	3.48463	5.51374e-10	8.72957e-08
ZFAS1	3.79394	5.5683e-10	8.76698e-08
RPL30	5.5915	5.8159e-10	9.07495e-08
FPR1	3.08199	5.82795e-10	9.07495e-08
ARMC9	3.86304	7.97393e-10	1.23487e-07
RPLP1	5.65871	8.31252e-10	1.27339e-07
APOC1	3.9561	8.51101e-10	1.2925e-07
TOMM7	4.78038	8.52849e-10	1.2925e-07
MYL6	3.53787	8.6164e-10	1.29888e-07
JUN	5.79702	8.98617e-10	1.34586e-07
ARPC1B	4.11144	9.02306e-10	1.34586e-07
RPL21	5.30146	1.00051e-09	1.4768e-07
SH3BGRL3	4.32433	1.01233e-09	1.4865e-07
LAPTM4A	5.38788	1.06208e-09	1.55151e-07
CHCHD3	3.14302	1.11024e-09	1.61355e-07
RPS24	4.34648	1.1868e-09	1.71602e-07
RPL36	6.05789	1.38694e-09	1.98515e-07
RHOA	2.71834	1.52691e-09	2.16363e-07
GPX4	4.80737	1.61413e-09	2.27585e-07
ZFP36L1	2.26018	1.72784e-09	2.42411e-07
RPL34	30.6325	1.75503e-09	2.45013e-07
EEF1B2	3.96283	1.91172e-09	2.6558e-07
SQSTM1	4.17819	2.00615e-09	2.77337e-07
RP4-777D9.2	30.6035	2.16718e-09	2.95278e-07
UQCRB	4.14973	2.27614e-09	3.07171e-07
YBX1	3.74525	2.6426e-09	3.54936e-07
SLC27A4	5.46279	3.16208e-09	4.22704e-07
ALDOA	4.52441	3.34919e-09	4.43532e-07
ATP5L	5.43174	3.4587e-09	4.55905e-07
FCGR3A	2.74405	3.50347e-09	4.5823e-07
CEBPB	3.09186	3.67192e-09	4.77349e-07
COMMD6	6.02602	4.13335e-09	5.34882e-07
CXCR4	31.0325	4.47183e-09	5.76053e-07
ATP5G2	3.78268	4.79001e-09	6.14248e-07
ITGB2	3.11016	5.05535e-09	6.45355e-07
TPI1	5.27777	5.25726e-09	6.6812e-07
MYL12B	3.58866	6.40912e-09	8.03692e-07
PRDX1	4.25598	6.56054e-09	8.19056e-07
HSP90AA1	2.84942	6.74487e-09	8.38376e-07
KLF6	2.10671	7.10116e-09	8.78808e-07
IER3	2.63432	7.6516e-09	9.38728e-07
BST2	5.01337	8.03878e-09	9.77764e-07
RPS13	5.61116	8.54342e-09	1.0303e-06
RPL7A	5.32118	1.01707e-08	1.22135e-06
CST3	1.69856	1.07583e-08	1.28646e-06
DHRS7	29.9292	1.08204e-08	1.28845e-06
CTSS	2.84995	1.20112e-08	1.42426e-06
BTG2	2.06643	1.21906e-08	1.4395e-06
VAMP8	30.1217	1.24913e-08	1.46889e-06
SEC11A	3.7704	1.41199e-08	1.65354e-06
PFDN5	3.7148	1.43161e-08	1.66962e-06
NDUFA4	4.36112	1.51278e-08	1.75706e-06
ARPC5	4.26235	1.5462e-08	1.78466e-06
RPL28	4.25579	1.54914e-08	1.78466e-06
BTG1	3.06995	1.70645e-08	1.95792e-06
NPM1	3.59936	1.75726e-08	2.00809e-06
FOSB	2.99671	1.7849e-08	2.03148e-06
SAT1	1.81029	1.86861e-08	2.11825e-06
ATP6V1F	30.0031	2.18498e-08	2.44752e-06
CH25H	3.13692	2.55668e-08	2.81931e-06
BIN1	3.15886	2.57709e-08	2.8308e-06
RPL11	5.31902	2.80318e-08	3.05547e-06
CX3CR1	2.2713	2.83607e-08	3.07947e-06
ARL6IP4	29.9337	3.42079e-08	3.65831e-06
VSIG4	30.2608	3.42079e-08	3.65831e-06
CALR	5.26322	3.99625e-08	4.25766e-06
RPS7	5.74886	4.11603e-08	4.36461e-06
SLC25A3	3.67679	4.17915e-08	4.40287e-06
SLC25A5	29.8976	4.51322e-08	4.71973e-06
CHCHD2	2.92401	4.91354e-08	5.11478e-06
EEF1D	3.31593	4.92708e-08	5.11478e-06
LIPA	3.53541	5.07149e-08	5.2264e-06
GPR183	3.21991	5.12992e-08	5.24636e-06
XIST	30.0506	5.13227e-08	5.24636e-06
SRSF3	3.12248	5.1464e-08	5.24636e-06
HSPA8	3.3653	5.23675e-08	5.31933e-06
GSTP1	4.30305	5.75394e-08	5.82381e-06
MS4A6A	3.30711	6.28032e-08	6.33396e-06
PPT1	3.17348	7.23995e-08	7.19931e-06
ATP6V0E1	1.89626	7.53439e-08	7.45337e-06
MARCKS	2.33519	7.94747e-08	7.82053e-06
KLF4	30.2202	8.31087e-08	8.0661e-06
ARL6IP5	2.69778	8.61236e-08	8.33018e-06
RPL27	30.1623	9.34356e-08	9.00669e-06
PPIB	4.22732	1.01483e-07	9.74929e-06
PDIA3	3.65907	1.21685e-07	1.15336e-05
STEAP1B	2.97288	1.22392e-07	1.1562e-05
HERPUD1	4.01759	1.5432e-07	1.43863e-05
NACA2	30.0546	1.62367e-07	1.50375e-05
MCL1	1.88565	1.68872e-07	1.5589e-05
IFNGR1	2.73224	1.78592e-07	1.63267e-05
SKP1	3.02293	1.8337e-07	1.67097e-05
PARK7	29.6943	1.90268e-07	1.72274e-05
EDF1	29.7145	1.97069e-07	1.77865e-05
LAMTOR4	3.86219	2.04106e-07	1.83631e-05
SERP1	2.83477	2.07624e-07	1.86204e-05
ASAH1	2.36249	2.14179e-07	1.91477e-05
PGK1	3.14912	2.35477e-07	2.08545e-05
PLAUR	2.65904	2.64386e-07	2.32693e-05
DYNLL1	3.42581	2.94661e-07	2.56944e-05
SPCS1	29.6278	2.99417e-07	2.59495e-05
NOP10	29.662	3.37889e-07	2.90175e-05
HSP90AB1	2.28701	3.85056e-07	3.27702e-05
OLFML3	29.8682	3.91045e-07	3.31522e-05
CSTB	5.01482	3.96275e-07	3.34239e-05
EIF1AX	3.57216	4.15736e-07	3.49613e-05
OST4	3.322	4.7676e-07	3.96228e-05
SEC61B	4.69414	4.90545e-07	4.06493e-05
HMGB1	2.44464	5.34245e-07	4.40131e-05
TUBB	3.88671	5.42459e-07	4.45602e-05
CCL2	2.92292	5.74114e-07	4.70243e-05
LY86	2.55154	6.4096e-07	5.20481e-05
SELK	4.28942	6.46108e-07	5.23163e-05
RPLP2	3.52767	8.62954e-07	6.81797e-05
HCST	5.1517	8.63674e-07	6.81797e-05
SCAMP2	3.84732	9.25814e-07	7.24794e-05
ADORA3	3.45289	9.37034e-07	7.31368e-05
HNRNPK	2.57345	9.39372e-07	7.31368e-05
ATP5E	2.41085	1.01975e-06	7.89608e-05
HMOX1	3.29251	1.04495e-06	8.06918e-05
PCBP1	4.56241	1.11176e-06	8.53853e-05
FCGR1A	2.01774	1.1749e-06	8.90283e-05
CEBPD	2.36519	1.28769e-06	9.65429e-05
SSR2	29.4215	1.29777e-06	9.70418e-05
PYCARD	4.88462	1.33665e-06	9.91643e-05
BRK1	3.24297	1.42711e-06	0.000105324
RNASE6	29.6294	1.43179e-06	0.000105394
GNG5	3.16939	1.47452e-06	0.000107701
CTSH	2.23718	1.48418e-06	0.000108027
AKR1B1	4.58946	1.5222e-06	0.000110049
RPL22	29.5177	1.54093e-06	0.000110973
HSPB1	4.07887	1.54282e-06	0.000110973
LAMP1	4.93261	1.64529e-06	0.000117155
MYL12A	2.76478	1.65536e-06	0.000117282
IER5	4.43532	1.67158e-06	0.000118136
HMGN2	3.88018	1.72607e-06	0.00012148
RAN	4.80885	1.94344e-06	0.000134663
ZNF331	2.44969	2.05885e-06	0.000142252
RP11-204L24.2	3.85554	2.07802e-06	0.000142939
SRSF7	2.54142	2.21262e-06	0.000151463
NR4A2	1.97216	2.2757e-06	0.000155406
CD63	2.50531	2.46264e-06	0.000167365
ARL5A	1.81024	2.48143e-06	0.000168239
EVI2B	4.31689	2.54269e-06	0.000171981
ATP6V1G1	4.47861	2.74622e-06	0.000185305
NCL	29.3112	2.77481e-06	0.000186789
IGSF6	4.5024	2.81262e-06	0.000188439
GABARAP	29.5717	2.88743e-06	0.000192618
DDX3X	3.13086	2.88858e-06	0.000192618
SNRPD2	3.70145	2.9407e-06	0.000195633
HNRNPDL	2.71644	2.95945e-06	0.000196419
CYCS	4.39458	3.1161e-06	0.000205851
RHOG	3.19705	3.21387e-06	0.000211325
ISCU	4.5487	3.29107e-06	0.0002159
HINT1	2.66548	3.50297e-06	0.000229271
TMEM52B	3.16333	3.68708e-06	0.000240211
LAMTOR1	4.7974	3.6958e-06	0.000240227
CTC-471J1.9	29.5075	3.74851e-06	0.000243096
ATF3	2.89472	3.79151e-06	0.000245323
TMEM59	2.46	3.81993e-06	0.000246599
HNRNPA0	3.27065	3.86826e-06	0.000249151
COX7A2	29.3823	3.99167e-06	0.000255359
DAD1	29.3102	4.15125e-06	0.000264374
P2RY13	29.5308	4.28329e-06	0.000271988
TUBA1A	2.82749	4.32537e-06	0.000273618
APMAP	3.17901	4.57737e-06	0.000288915
CHCHD10	29.3904	4.63124e-06	0.000291665
C19orf10	29.2564	4.66749e-06	0.000293296
BHLHE41	1.61606	5.0747e-06	0.000314621
COX7B	29.3478	5.08457e-06	0.000314621
NINJ1	2.83809	5.25712e-06	0.000323182
AC004448.5	4.52834	5.77328e-06	0.000353221
IL1B	2.55644	6.96281e-06	0.000418064
MIR24-2	2.75905	7.01098e-06	0.000420066
TMBIM6	1.77775	7.11374e-06	0.000424185
RPL37A	3.58277	7.12464e-06	0.000424185
BAX	4.23794	7.26224e-06	0.000431472
UCP2	29.2799	7.41654e-06	0.000438799
PABPC1	1.15992	7.7228e-06	0.000454075
CDC42	2.22565	7.95887e-06	0.000466986
COX5B	4.43665	8.12419e-06	0.000475702
POLR2L	29.2867	8.37834e-06	0.000488564
SELPLG	4.94279	8.6368e-06	0.000500546
ATP5G3	29.2443	8.83562e-06	0.000509983
RPL22L1	29.2649	9.03882e-06	0.000519197
GNB2L1	3.68697	9.07999e-06	0.000519197
CAPG	3.19187	9.40875e-06	0.000536507
TMEM9B	4.72694	9.67189e-06	0.000550404
ATF4	4.31653	1.02889e-05	0.000580852
SAP18	4.62359	1.04607e-05	0.000589378
SUSD3	29.3778	1.05914e-05	0.000594377
TMA7	2.88965	1.06633e-05	0.000597231
LILRB4	1.90272	1.1315e-05	0.000626305
HSPA5	3.8694	1.13405e-05	0.000626492
COX6A1P2	4.437	1.15724e-05	0.000636816
JTB	4.5871	1.16463e-05	0.000639642
CNPY3	2.30659	1.1791e-05	0.000645093
OGFRL1	1.98138	1.20542e-05	0.000656951
RPL23	4.41895	1.20903e-05	0.000657654
ACY3	29.7829	1.28679e-05	0.000696209
POMP	2.57433	1.31785e-05	0.000710033
TRMT112	29.1854	1.37595e-05	0.000737137
H2AFZ	4.33469	1.40696e-05	0.000749482
TSC22D3	29.5937	1.41745e-05	0.000751964
CSF2RA	1.1642	1.42641e-05	0.000752786
LDHA	2.93504	1.50403e-05	0.000789339
HSP90B1	3.57341	1.64464e-05	0.000859949
UQCRFS1	29.0484	1.73035e-05	0.000901434
RBM3	2.77272	1.77152e-05	0.000919504
SNX3	2.2686	1.81363e-05	0.000934531
RGS10	1.38531	1.8143e-05	0.000934531
CMTM6	1.5554	1.81563e-05	0.000934531
MIR142	2.40745	1.84313e-05	0.000946274
EGR1	1.82721	1.89864e-05	0.000967758
AC069363.1	29.6462	2.0628e-05	0.00104206
SF3B5	29.0715	2.12381e-05	0.00106907
RP11-557H15.4	3.4082	2.15026e-05	0.00107856
CCNI	1.34731	2.16124e-05	0.00108215
TMED9	3.0021	2.25758e-05	0.0011264
C12orf75	29.2305	2.40281e-05	0.00118221
FXYD5	2.68545	2.42026e-05	0.00118874
CREG1	3.45317	2.47782e-05	0.00121071
CLEC2B	4.26439	2.54953e-05	0.00124361
ZNF652	2.11674	2.568e-05	0.00124832
C5AR1	1.88741	2.66033e-05	0.00128878
TMEM14C	4.10249	2.69989e-05	0.00130571
CTSZ	1.89363	2.79773e-05	0.00134614
COX7C	3.34183	2.8679e-05	0.00137523
POLD4	2.67186	2.88234e-05	0.00137982
LGALS9	3.50371	2.89581e-05	0.00138393
USP53	2.47036	2.91665e-05	0.00139155
HTRA1	1.82479	3.00253e-05	0.00142771
NDUFS5	3.22783	3.01761e-05	0.00143248
CYTL1	3.97664	3.10964e-05	0.0014737
CITED2	3.73093	3.14203e-05	0.00148656
VDAC2	4.10643	3.28533e-05	0.00154919
CSF1R	1.49179	3.42507e-05	0.00160973
FKBP1A	4.11975	3.49394e-05	0.00163937
RGS16	2.14569	3.61763e-05	0.0016946
C4orf3	4.21577	3.72826e-05	0.00174355
CAP1	1.8344	3.80963e-05	0.00177866
SRSF2	1.7651	3.84754e-05	0.00179047
TMED10	2.16256	4.00139e-05	0.00185901
COTL1	1.56612	4.06541e-05	0.00188566
C9orf16	4.68492	4.07689e-05	0.00188789
PPP1CA	3.49679	4.15228e-05	0.00191654
ATRAID	28.931	4.16399e-05	0.00191882
C1orf162	3.22017	4.28589e-05	0.00196859
APRT	28.9926	4.79141e-05	0.0021761
AC131056.3	3.33489	4.9049e-05	0.00222408
ATPIF1	28.9562	5.03145e-05	0.00227781
SOD1	3.56958	5.18089e-05	0.002338
RAB11A	2.02881	5.2044e-05	0.00234487
ERP29	3.92217	5.36802e-05	0.00241261
C10orf54	1.79925	5.53652e-05	0.00247484
VPS28	4.05175	5.66273e-05	0.00252417
CNBP	2.3073	5.66469e-05	0.00252417
RPS5	29.0657	5.74174e-05	0.00255049
RPS3A	2.93436	5.89884e-05	0.00261208
SCPEP1	3.20151	6.08936e-05	0.00268805
C19orf43	2.1548	6.15274e-05	0.0027118
EID1	3.15533	6.25976e-05	0.00275041
TUFM	28.886	6.54632e-05	0.00284981
ATP5B	2.92643	6.71263e-05	0.00290881
RPL18	3.42076	7.15463e-05	0.00309561
TMEM230	28.9303	7.2557e-05	0.00313455
DYNLT1	3.3559	7.42124e-05	0.00320119
SMDT1	29.0054	7.66318e-05	0.00330052
DNAJA1	2.6807	7.87762e-05	0.00338774
RGS2	2.75726	8.11702e-05	0.0034854
C11orf58	2.82126	8.35761e-05	0.00358328
FSCN1	2.71326	8.3718e-05	0.00358394
FAM105A	1.94926	8.38602e-05	0.00358461
RPL39	28.9452	8.60202e-05	0.00366588
GYPC	2.68921	8.68399e-05	0.00368972
CD59	4.56095	8.8382e-05	0.00374962
ANAPC16	3.196	9.08971e-05	0.00384481
LPAR6	1.91474	9.32277e-05	0.00393752
GGACT	4.13045	9.5229e-05	0.00401009
BCAS2	3.30109	9.55504e-05	0.00401765
AP2S1	4.3541	0.000101752	0.00426575
PTGES3	2.04291	0.00010682	0.00447161
HSBP1	3.73708	0.00010743	0.00448388
EIF3F	3.13541	0.000117093	0.0048444
CDKN1A	1.51539	0.000117444	0.00485125
SNHG8	28.8673	0.000117954	0.00485873
RP11-386I14.4	2.97525	0.000119177	0.00489489
ZNF706	28.7734	0.000125225	0.00510629
SRI	28.7994	0.00012859	0.00523599
DNAJB11	4.2452	0.00012906	0.00524756
RPS27L	2.50472	0.000133225	0.00540142
NDUFB9	4.45141	0.000133799	0.0054092
ALDH2	28.8823	0.000133799	0.0054092
C6orf48	3.26606	0.000139711	0.00563216
GTF3A	28.8159	0.000141053	0.00567817
DPP7	3.776	0.000150839	0.00603784
KCTD12	2.78004	0.000156123	0.00622295
SSR1	3.26192	0.000162056	0.00645036
PILRA	1.99408	0.000163438	0.00649626
C14orf2	3.98542	0.000164348	0.00652328
TMEM119	28.8122	0.000172811	0.00684003
C19orf53	3.24841	0.000174677	0.00690425
OAZ2	28.7319	0.000176218	0.00694578
UQCR10	2.11771	0.000180624	0.00710893
RP11-624C23.1	2.22044	0.000185434	0.00725856
MPC2	28.732	0.000186822	0.00730279
BEX4	28.775	0.00019548	0.00763074
FOLR2	4.70934	0.000195796	0.00763256
COX6B1	2.8278	0.000197767	0.00768823
UQCRQ	3.86471	0.000198343	0.00770005
B4GALT1	1.49915	0.000199563	0.00773682
WDR74	3.30226	0.00020307	0.00784819
MZT2B	3.94878	0.000203267	0.00784819
GNB2	3.92259	0.000207502	0.00798994
GATM	28.7536	0.000208506	0.00801773
DUSP2	3.39387	0.000213049	0.00818132
LAMTOR5	28.6905	0.000223774	0.00855838
HMGN3	2.62372	0.000224853	0.00858747
PGLS	3.87493	0.000225141	0.00858747
HIST1H4C	3.83273	0.000227679	0.00867261
LGMN	2.50431	0.00022819	0.0086804
GLIPR1	2.66992	0.000237192	0.00899869
GHITM	28.6882	0.000238559	0.00902639
RBX1	28.7387	0.000240087	0.00907209
HSD17B11	2.44767	0.000241085	0.00909137
SPCS2	2.12262	0.000241239	0.00909137
PDIA6	3.89545	0.000253369	0.00946045
FAM53C	2.36999	0.000260638	0.00968083
RAB32	28.7579	0.000262464	0.00973591
C12orf57	2.17858	0.000271521	0.0100325
NHP2L1	3.15623	0.000278219	0.0102532
TMCO1	28.6633	0.000284981	0.0104616
PLEKHO1	1.68198	0.000290886	0.0106438
SERTAD1	3.99907	0.00029107	0.0106438
GAA	28.7182	0.000292265	0.0106737
MGST3	2.25433	0.000312323	0.0113477
C9orf156	28.7829	0.000321164	0.011654
HMGN1	1.45545	0.000323081	0.0117086
TPP1	3.06144	0.000327461	0.011837
GPSM3	2.17878	0.000332415	0.0120008
NDUFB11	3.82973	0.000335337	0.0120755
ENO1	1.54314	0.000350421	0.0125867
CCL3L3	2.12464	0.000357363	0.0128198
RSL24D1	3.83495	0.000371982	0.0133106
HPGDS	1.97012	0.000380619	0.0135851
UBE2N	3.58811	0.000380737	0.0135851
MGST2	2.23558	0.000381091	0.0135851
KRT10	28.6656	0.000382392	0.0136143
ATP5A1	4.12581	0.000384293	0.0136648
COMT	3.16339	0.000394536	0.0139588
IFITM2	3.80626	0.000395024	0.0139588
UQCRH	2.25502	0.000396002	0.013976
RABAC1	28.6225	0.00039932	0.0140711
GSTK1	3.05966	0.000399691	0.0140711
SEC62	3.06167	0.000400803	0.0140928
PGAM1	28.6163	0.000404284	0.0141931
DLEU7	2.13273	0.000404658	0.0141931
SERBP1	2.24582	0.000405158	0.0141931
C14orf166	2.99341	0.000449	0.0155654
CCL4L1	2.61297	0.000449276	0.0155654
DYNLRB1	3.20989	0.000449276	0.0155654
DNASE2	3.86904	0.000453703	0.0156996
SERPINB1	2.62402	0.000460703	0.0159029
SUMO1	3.65824	0.000464524	0.0159765
LINC00936	2.1924	0.000467231	0.0160501
CCDC85B	3.90963	0.000477915	0.0163774
SH3BGRL	1.23228	0.000494068	0.0168697
SBDS	28.5853	0.000494972	0.0168803
ZNF90	3.30079	0.000505323	0.0171919
OSM	2.10677	0.00051713	0.0175046
ANAPC11	2.9778	0.00052107	0.0176009
SFT2D1	2.31522	0.00053209	0.0178878
RILPL2	1.56951	0.000557978	0.0187137
CTSC	1.37109	0.000576983	0.0193054
FKBP8	3.66325	0.000581171	0.0194226
2021-09-15	2.30265	0.00059462	0.0198253
JUND	2.24501	0.000606534	0.0201751
SRSF9	3.18282	0.000618669	0.0204826
ANP32A	2.90924	0.000646515	0.0212063
UFC1	2.93437	0.000658015	0.021553
PTP4A1	3.77447	0.000658605	0.021553
LAIR1	1.9322	0.000661957	0.0216377
FCGR2A	1.16894	0.00067512	0.0220171
TMEM219	28.5633	0.000693462	0.0225375
GMFG	2.52956	0.000694495	0.0225452
TAGAP	2.54186	0.000697186	0.0225876
COPE	2.98045	0.000716296	0.0231733
GUK1	2.10905	0.000719493	0.0232502
DEGS1	3.68415	0.000726141	0.0234116
RBMX	1.65871	0.000740266	0.023766
MDH2	28.5005	0.000749085	0.0239606
LINC00493	28.53	0.000749085	0.0239606
OTUD1	1.64643	0.000751305	0.0239845
PHPT1	3.879	0.000781646	0.0249177
TMEM50A	2.48117	0.000782569	0.0249191
RP11-552D4.1	3.92418	0.00078604	0.0250015
RP11-673C5.2	3.07403	0.000791622	0.0251508
SF3B14	4.14182	0.000799357	0.0253682
ERH	3.73852	0.000800535	0.0253771
PTAFR	2.58602	0.00080479	0.0254835
CLTA	1.54079	0.000806925	0.0255226
VCP	2.41953	0.000809065	0.0255483
GLRX	2.58262	0.000809541	0.0255483
CUTA	28.5213	0.000823228	0.0259225
CROCC	1.89446	0.000830517	0.0260669
EIF3L	2.28969	0.000830761	0.0260669
CTSB	1.07367	0.000831493	0.0260669
PEA15	2.50058	0.000847261	0.0264734
SYNGR2	2.42207	0.000866599	0.0269884
C20orf27	4.18118	0.000872965	0.0271568
SNRPB2	28.5022	0.00087809	0.0272862
EIF5A	28.442	0.000888422	0.0275771
TOMM20	4.01011	0.000902022	0.027938
IL16	3.74901	0.000903076	0.0279401
MRPL14	28.4308	0.000909424	0.0280447
RP11-293M10.1	3.84136	0.000920634	0.0283595
HNRNPF	1.83471	0.000921977	0.0283701
DRAM2	2.78303	0.000926557	0.0284801
SSR4	28.4578	0.000930887	0.0285512
CMTM3	28.5385	0.000930887	0.0285512
FAM96B	28.4287	0.000952817	0.0291607
BCL2A1	1.8303	0.000953926	0.0291632
VIMP	28.4499	0.000958374	0.0292676
PABPC4	1.97712	0.000962002	0.0293204
PMAIP1	3.93491	0.000963961	0.0293204
MRPL51	28.4153	0.000969578	0.0294511
FAM96A	4.13451	0.000980903	0.0297632
SPP1	1.69081	0.000992639	0.0300228
PRDX5	2.73919	0.00099841	0.030069
BSG	2.65849	0.00100742	0.0302759
HIF1A-AS2	1.59306	0.00103939	0.0311377
MAP1LC3B	3.62856	0.00104179	0.0311741
NAP1L1	1.43791	0.001043	0.0311741
BRI3	2.18649	0.0010439	0.0311741
PADI2	1.38851	0.00106214	0.0315856
SUPT4H1	28.4067	0.00106367	0.031598
LDHB	2.35926	0.00107912	0.0320233
MYLIP	3.73816	0.00112025	0.0331743
PTPN6	3.16092	0.0011823	0.0348597
IL18	1.44214	0.00119761	0.0351814
BANF1	2.88774	0.00119795	0.0351814
NDUFB7	28.4111	0.0012138	0.0355363
HAX1	28.3957	0.0012138	0.0355363
MRPS21	2.80422	0.00121519	0.0355402
MMD	2.42496	0.00122634	0.0358294
GLA	4.32253	0.00123477	0.0360384
PTMS	3.62828	0.0012748	0.0371303
STK17B	2.35015	0.00129784	0.0376959
RPL31	2.97911	0.00129821	0.0376959
SET	2.76064	0.00130746	0.0379257
ST13	2.48618	0.00130894	0.0379299
TMEM109	4.05726	0.00131453	0.0380141
PRELID1	3.38446	0.00131864	0.0380941
NAGK	2.40775	0.00133104	0.0383351
LSM3	28.3992	0.00134469	0.0385715
SUB1	1.32572	0.00135848	0.0388489
EIF3I	3.85183	0.00137783	0.0393627
GAL3ST4	28.452	0.00139902	0.0398476
MRFAP1	2.38863	0.00141931	0.0403444
MT-ND4L	3.856	0.00146318	0.0414664
SLC3A2	3.56754	0.00150068	0.0424021
CXorf21	1.84084	0.00151976	0.0427707
SERPINE1	29.9428	0.00152232	0.0428003
MIF4GD	4.05135	0.0015395	0.0432403
MRPL54	28.3405	0.00157439	0.0441327
TAF7	28.3806	0.00161902	0.0452943
MTDH	1.12079	0.00162174	0.0453255
TMED2	2.59612	0.0016528	0.0460574
PEBP1	1.38589	0.00168535	0.0468721
M6PR	1.83496	0.00169664	0.0471399
SNRPG	3.70134	0.0017295	0.0478652
C19orf60	3.50015	0.0017295	0.0478652
RNF7	3.35426	0.00173383	0.0479382
ITM2C	3.59745	0.00175173	0.0482917
ARF4	1.6205	0.00175903	0.048446
CTA-29F11.1	3.15195	0.00177373	0.0487492
PTGER4	1.61861	0.0017752	0.0487492
PSMA4	3.85118	0.00179002	0.0490071
BCAP31	1.46787	0.00179151	0.0490071
PSME1	28.3566	0.00180945	0.0494026
ATP6AP2	1.32423	0.00182807	0.0498149
HAMP	1.93788	0.00183313	0.0499049
DDIT4	28.8095	0.00183973	0.0500365
ATP5H	28.3241	0.00186018	0.0504473
RP11-343N15.1	1.31261	0.00186583	0.0504559
TBRG1	2.21581	0.00188811	0.0509609
CPVL	1.41934	0.00192223	0.0516994
NUCB1	28.3017	0.00192276	0.0516994
EIF4A3	4.28829	0.00193125	0.0518784
RP11-347P5.1	28.6255	0.00193338	0.0518864
MAP3K8	1.31943	0.00195155	0.0522257
EPB42	2.71953	0.00196664	0.0525798
DDAH2	1.85227	0.00197531	0.0527617
DNAJB6	1.48266	0.00200647	0.0535436
C9orf72	1.46794	0.00211363	0.0561917
GABARAPL2	1.47335	0.00215677	0.0571242
TCEAL3	28.2861	0.00222905	0.0587641
C1QBP	28.2545	0.00226571	0.0594701
TMEM176B	3.93037	0.00231106	0.0605878
FIS1	2.31624	0.00234069	0.0612514
PYURF	3.78107	0.00234704	0.0613609
SCAND1	2.68374	0.00235596	0.0614805
COX16	28.258	0.00239193	0.0622474
TUBB4B	2.17694	0.00245544	0.0634341
PLD3	2.14501	0.0024674	0.0636188
MLF2	28.228	0.00247072	0.0636188
LSP1	1.93809	0.00247206	0.0636188
B3GNT5	0.921412	0.00248542	0.0638016
MNDA	1.86945	0.00252592	0.0647239
NUDT14	28.2792	0.00253819	0.0649209
RHOC	28.2972	0.00253819	0.0649209
NDUFAF3	28.2387	0.00255188	0.0652122
ODC1	2.98928	0.00258433	0.0659225
CCDC23	28.294	0.00259337	0.0660936
MAFB	1.90586	0.00261084	0.066479
RBKS	3.07152	0.00262489	0.0667169
CD9	1.30817	0.00263335	0.0668721
ENY2	2.14366	0.00275376	0.0694321
NDUFA1	3.37602	0.00276925	0.0697173
VDAC1	1.918	0.00276999	0.0697173
APLP2	1.64408	0.00277666	0.0697611
SNCA	2.32723	0.00278557	0.069923
SNRPB	3.39591	0.00286771	0.0716365
ZFAND5	2.02942	0.00288378	0.0717528
MGAT1	1.57411	0.00288378	0.0717528
SERPINA1	1.36505	0.00292084	0.0724204
ARRB2	1.35247	0.00292861	0.0724863
ATP5F1	2.58507	0.00295126	0.0728701
DDT	3.47428	0.0029544	0.0728701
HOOK2	1.98255	0.0029654	0.072951
ALKBH7	28.2088	0.00297961	0.0731734
CD81	1.34937	0.00302018	0.0740415
PRMT1	28.1686	0.00305964	0.0749441
GTF2A2	3.31165	0.00309139	0.0755258
SEPW1	2.55982	0.00315244	0.0768188
NACA	28.3349	0.00315827	0.0768896
TBCB	28.1877	0.00317499	0.0771692
APH1A	2.55088	0.00322648	0.0783534
CIB1	2.16249	0.00323926	0.0785861
G3BP2	28.2545	0.00324267	0.0785861
DAZAP2	1.32627	0.00331863	0.0799066
TERF2IP	2.27972	0.0033449	0.0803343
C19orf70	28.1846	0.00336428	0.0807313
PDPN	1.32727	0.00339978	0.0813978
SNX2	1.77384	0.00342035	0.0817997
NDUFB5	2.6989	0.00342573	0.0818594
ADAP2	1.20184	0.0034582	0.0825655
HIST2H2AA3	28.3543	0.00356379	0.085015
NCOA4	3.34274	0.00361249	0.0861043
IFI27L2	3.84341	0.00363897	0.0863946
NDUFB3	28.1825	0.00363897	0.0863946
CANX	1.95269	0.00366753	0.0869045
RP11-480C22.1	2.17158	0.00370496	0.0876449
LAMTOR2	28.1576	0.00371558	0.0878229
HSPA1A	2.67072	0.00373788	0.0882028
NHP2	28.168	0.00377401	0.0889811
RNF13	1.54998	0.00387625	0.0910131
LSM4	3.74685	0.00390548	0.0916237
KDELR1	3.17259	0.00391257	0.0916337
MAPRE1	2.4645	0.00391358	0.0916337
DRAP1	2.26405	0.00398306	0.0928288
LYL1	3.42048	0.00399027	0.0929205
SRSF5	1.22247	0.00399853	0.0930364
RP3-510L9.1	1.6982	0.00415203	0.0959775
COX7A2L	2.28707	0.00417884	0.09644
PLAU	2.91448	0.00418745	0.0965602
ARF6	2.66405	0.00421122	0.0970293
TCOF1	28.5662	0.00422859	0.0972713
CCT4	3.21551	0.00424274	0.0975177
SNX17	28.1105	0.00427228	0.0981171
SERPINB6	1.18945	0.00432748	0.0992239
PSMB8	28.1314	0.00433859	0.0993983
ATP6AP1	2.10676	0.00437546	0.1
NAGA	28.0848	0.00440584	0.100533
WBSCR22	28.0959	0.00440584	0.100533
RSL1D1	2.82392	0.00450156	0.102439
NSA2	3.45011	0.00452347	0.102638
TAL1	1.51176	0.00456176	0.103424
TGOLN2	1.95864	0.00458043	0.103596
EIF4G2	1.36426	0.00461327	0.104142
ANP32B	1.30088	0.00466292	0.104962
IDI1	1.97082	0.00466292	0.104962
AAED1	2.74201	0.00474193	0.106571
LRPAP1	2.15482	0.00477217	0.106996
AC017101.10	2.78068	0.00484178	0.108215
NEU1	28.1938	0.00485409	0.108316
MAF1	3.7329	0.00485409	0.108316
C1orf43	1.71228	0.00503701	0.111872
WAS	2.63707	0.00508691	0.112804
CTSA	28.0525	0.00513208	0.113627
SLC29A1	2.64366	0.00515675	0.114024
STUB1	28.0472	0.00515805	0.114024
OCIAD1	1.88685	0.00519461	0.114502
NOL7	28.0804	0.00526313	0.115626
APEX1	2.39902	0.0052937	0.116117
KLF10	2.02446	0.00532978	0.116728
MYADM	3.52557	0.00549839	0.120142
LPAR5	1.67358	0.00550943	0.120291
TECR	28.0353	0.00573163	0.124853
TCEB1	1.09463	0.00574309	0.125007
CHMP5	3.53981	0.00576176	0.125221
USP39	3.40873	0.00576896	0.125281
SKIL	0.804695	0.00578915	0.125432
PHB	28.0101	0.00578915	0.125432
TRA2B	0.887233	0.00589694	0.127377
SSU72	2.12129	0.00592048	0.127789
SNRPD1	28.0342	0.00593524	0.12801
CCND1	1.35324	0.00595151	0.128165
OSTC	3.53653	0.00598119	0.128637
SNRPC	28.0338	0.0059946	0.128637
COX6C	28.0909	0.0059946	0.128637
ATP5G1	3.56305	0.00599609	0.128637
TMEM147	3.24226	0.0060575	0.12966
CD33	3.66661	0.00611492	0.130656
METTL9	1.72367	0.00612099	0.130656
ARHGDIA	1.87345	0.00612251	0.130656
UBXN1	2.42767	0.00612403	0.130656
S100A4	3.53353	0.00614077	0.130751
LMAN2	2.26382	0.00621582	0.131788
VAPA	1.01774	0.00621582	0.131788
MRPL33	28.0222	0.00629949	0.133395
HEXA	1.94712	0.00630261	0.133395
HADHA	3.24772	0.0065744	0.138321
FAM26F	28.0758	0.00665093	0.139311
COX5A	28.0191	0.00665093	0.139311
EIF1B	1.85875	0.00671669	0.14048
P4HB	1.4232	0.00672165	0.14048
TPM4	1.19757	0.00675477	0.141069
HNRNPA2B1	0.754418	0.00677804	0.14145
GLUL	1.11283	0.00687859	0.143232
TMEM179B	2.37667	0.00700617	0.145675
PSMA7	1.63889	0.00706816	0.146641
EIF4A2	1.10714	0.00707334	0.146641
GABARAPL1	3.16188	0.00713064	0.147613
ADIPOR1	27.9884	0.00715856	0.147867
SYF2	27.9957	0.00715856	0.147867
C17orf62	27.9555	0.00719361	0.148303
CCL5	2.9711	0.00733356	0.150822
IL8	3.04325	0.00751969	0.154426
H2AFJ	27.9747	0.00762636	0.156051
SLC39A1	27.9687	0.00773813	0.157882
PLIN2	3.21126	0.00777006	0.15842
TMEM70	2.49849	0.00778325	0.158575
TPM3	0.875579	0.00784377	0.159693
TMEM173	27.9932	0.00785137	0.159733
ORMDL1	3.48011	0.00793918	0.161172
RGS19	1.40637	0.00796031	0.161486
SYAP1	1.68063	0.00800079	0.162037
TOMM22	27.9603	0.00800466	0.162037
EMC7	27.9068	0.0080823	0.163143
POLR2J	3.59573	0.0080823	0.163143
REEP5	1.61052	0.00814098	0.164133
CALM1	0.980818	0.00814294	0.164133
TAF9	2.50558	0.00817833	0.164495
PSMC4	3.25107	0.00822772	0.165338
SERPINF1	28.0762	0.00823962	0.165338
STRAP	1.55281	0.00823962	0.165338
RANBP1	3.48548	0.00829532	0.166258
COX20	2.74453	0.00836543	0.167309
METTL7A	2.3369	0.00840774	0.167918
OXA1L	27.9844	0.00852152	0.169593
TMEM243	27.9387	0.00852152	0.169593
SCP2	0.985156	0.00852152	0.169593
PAIP2	1.46749	0.00855634	0.170166
TMX1	1.90435	0.0086491	0.17165
HN1	2.4566	0.00865532	0.171653
EGR2	1.03339	0.00869478	0.172315
GS1-251I9.4	27.9865	0.00872813	0.172614
OS9	1.71714	0.00872813	0.172614
RBM8A	2.08896	0.00883311	0.174325
TEX264	27.9094	0.00885424	0.174499
C20orf24	27.9068	0.00885424	0.174499
MYEOV2	1.5438	0.0089627	0.176311
EIF5	1.23471	0.00899697	0.17682
ANXA1	2.7534	0.00904213	0.177584
SDF2	27.9299	0.00906803	0.177846
TUBA1C	1.99211	0.00929084	0.181761
HSPA9	1.3539	0.00929525	0.181761
COX14	3.25655	0.00929967	0.181761
GIMAP4	28.0335	0.00933066	0.18224
EIF3H	0.857249	0.00950273	0.185008
MOB1A	1.37879	0.00950273	0.185008
GRINA	1.97734	0.00954562	0.185671
GUSB	27.8998	0.00964562	0.187359
SLC31A2	1.72226	0.00973963	0.188668
MRPL41	3.21206	0.009765	0.18903
LINC00998	27.8924	0.00978348	0.189259
ATP5J	2.42253	0.010029	0.193439
CYC1	2.32298	0.0100337	0.193439
C17orf89	3.11016	0.010143	0.195015
HNRNPH2	27.8928	0.0104014	0.199847
MRP63	2.03354	0.0104454	0.200558
TKT	3.11894	0.0106158	0.203415
DUT	3.13865	0.0106257	0.203468
TRAPPC1	27.8885	0.0107987	0.206361
ECHS1	2.51263	0.0111443	0.212108
SELT	1.08742	0.0112224	0.213452
TMEM160	27.8611	0.0114199	0.216771
TNF	0.955906	0.0114891	0.217647
CORO1A	3.162	0.011607	0.21944
NAA20	1.1534	0.0116312	0.219606
CNDP2	1.72871	0.0116474	0.219765
S100A10	28.1099	0.0117422	0.221113
PSMB5	3.4966	0.0117831	0.221735
MS4A4A	1.00025	0.0118542	0.222925
MAF	2.01815	0.0119037	0.223707
LAMP2	1.60838	0.0120838	0.226192
NDUFA6	27.8319	0.0121846	0.227628
LAT2	0.779973	0.0122184	0.228108
CREM	0.829898	0.0124972	0.23316
PUF60	27.7791	0.0125837	0.23462
ARHGAP26-AS1	2.04918	0.0126329	0.23529
AURKAIP1	27.802	0.0126416	0.23529
FGL2	1.60338	0.0126445	0.23529
ELL2	0.841744	0.0126736	0.235676
CCT7	3.44718	0.0126998	0.236009
XBP1	1.05598	0.0129142	0.239208
RER1	2.85444	0.0130749	0.241765
ADI1	27.8357	0.0131138	0.242272
NDUFB10	27.8008	0.0132342	0.24429
VPS26A	2.09474	0.0132403	0.24429
FCGR1B	1.24008	0.0132918	0.244922
DNAJB1	3.29597	0.013307	0.244995
LSM5	27.8061	0.0134168	0.246743
PSMB1	1.01285	0.0135273	0.247972
CAMLG	27.8134	0.0135397	0.248038
PSMB6	2.24818	0.0135891	0.248461
ATF6B	3.38879	0.0136822	0.249842
YWHAE	0.863874	0.0136978	0.249965
UBL5	2.39233	0.0137103	0.250032
HLA-DQA2	2.22435	0.0137885	0.250812
SIVA1	3.02822	0.0139587	0.25342
CACYBP	27.7817	0.0139777	0.253603
SDCBP	0.851383	0.0139968	0.253786
NCF1	3.13855	0.0140286	0.2542
LILRA3	27.9906	0.0140413	0.254269
AZIN1	1.61652	0.0140923	0.254925
RNH1	1.48923	0.0140955	0.254925
CKS2	3.38919	0.0142304	0.256872
ATOX1	2.29968	0.0142788	0.257418
TIMP1	3.56161	0.0143631	0.25828
IFITM3	1.65638	0.0143826	0.258303
RNU12	28.0626	0.0144282	0.258748
RP11-325F22.2	3.11714	0.0144347	0.258748
EMC3	2.26956	0.0144347	0.258748
FPR3	1.26595	0.0146615	0.261655
SPG21	27.7556	0.0146913	0.262022
CD302	2.34959	0.0147844	0.263185
PIN1	27.7417	0.0148915	0.264592
ARF5	27.7809	0.0149587	0.265122
C19orf24	27.7642	0.0149587	0.265122
SEPP1	27.9512	0.0149587	0.265122
CCT6A	1.73813	0.0150601	0.266705
CTSL	1.09764	0.0151348	0.26774
NDUFB2	27.7913	0.015162	0.267888
H1FX	27.9505	0.015162	0.267888
NENF	2.10973	0.0152749	0.269714
LAGE3	27.7543	0.0153678	0.271185
CRLF3	2.02673	0.0154508	0.27231
ERGIC3	27.7548	0.015576	0.274006
SUMO3	1.82936	0.0155969	0.274204
ZMAT3	2.37609	0.0156775	0.27545
ARF1	0.946332	0.015769	0.276838
ANXA7	1.3223	0.0161362	0.282061
TMED4	27.723	0.0161434	0.282061
YWHAB	1.2652	0.0161686	0.282328
GADD45GIP1	1.67288	0.0162808	0.284112
CAPZA2	0.726299	0.0163026	0.284317
CD99	1.05035	0.0163827	0.28549
ASNA1	27.6818	0.0165808	0.288459
WBP2	2.27028	0.0167252	0.290322
TNFRSF12A	27.9537	0.0167289	0.290322
NDUFS8	3.3917	0.0167289	0.290322
SLC37A2	2.56225	0.0167661	0.290612
CMTM7	0.847206	0.0168295	0.291177
POLR1D	1.74246	0.0168631	0.291581
TRAPPC3	3.32133	0.0168781	0.291662
GPR132	1.91241	0.0169231	0.292262
FCGBP	1.40534	0.0174714	0.300814
PSMD4	1.74316	0.0176927	0.304037
MMP2	27.8034	0.0178771	0.306495
LYPLA1	2.22311	0.0180432	0.308783
NDUFA2	1.63726	0.0180949	0.309481
C9orf142	27.7043	0.0181947	0.310812
GPR65	1.98859	0.0182427	0.311445
RCC1	3.3761	0.0182748	0.311806
TMC7	2.33001	0.0183513	0.312614
PRDX3	1.84299	0.0183553	0.312614
CCDC59	27.7272	0.0183553	0.312614
ILF2	2.25009	0.018428	0.313187
NLRP3	1.55043	0.0184361	0.313187
LINC00669	3.28296	0.0185946	0.315362
TALDO1	2.22915	0.0186231	0.315657
CCDC88C	27.8019	0.0187624	0.317828
SPDYE2B	1.87517	0.0187871	0.318056
EMC4	2.89905	0.0188118	0.318094
SRA1	1.29999	0.0188778	0.31883
SMCO4	27.6905	0.0189274	0.319478
HIST1H2BK	27.7515	0.0192613	0.32434
MFSD1	1.17071	0.0194895	0.3276
CHCHD7	3.33066	0.0195151	0.32764
MAGED2	27.7285	0.0196003	0.328876
TAGLN2	27.7405	0.0197717	0.331361
TIMM8B	27.6856	0.019858	0.33202
RP11-13N12.2	27.9658	0.019858	0.33202
METAP2	1.81597	0.0199966	0.333944
DDOST	2.8411	0.0200357	0.334401
POLR2G	3.30669	0.0202061	0.336598
PFDN2	0.84609	0.0204087	0.338631
HIGD1A	27.6372	0.0205596	0.340935
MRPL23	2.35039	0.0205907	0.341252
IFRD1	1.24432	0.0209274	0.346023
SORL1	0.736194	0.0210453	0.347768
TAX1BP3	27.7309	0.0210998	0.348264
ITPA	27.6194	0.0211911	0.349567
GPN3	2.24617	0.0212827	0.350465
ZNF428	27.6584	0.0212827	0.350465
RAB8A	27.6491	0.0213746	0.351722
CHMP2A	2.30464	0.0214761	0.353036
SERINC1	1.35672	0.0216525	0.355728
TXN2	2.12489	0.0217084	0.356441
DUSP23	27.6235	0.0217458	0.356847
PSMD7	2.37066	0.0218676	0.358639
HBEGF	0.976282	0.0219665	0.359844
ECH1	27.6103	0.0220278	0.360641
PPP1R11	27.6505	0.0221226	0.361982
RAD23A	1.822	0.0221653	0.362473
CISD2	2.09195	0.0222224	0.363197
ERCC1	0.9739	0.0222987	0.364102
VMO1	2.32415	0.0223993	0.365455
CORO1B	2.29124	0.0225243	0.367283
IGF1	3.35165	0.0227567	0.370646
HHEX	27.7782	0.0228932	0.372228
VAMP3	2.33898	0.0230944	0.375069
RP11-815J21.4	2.42188	0.0232079	0.376266
SSPN	1.11651	0.0234814	0.379478
CAPNS1	27.5941	0.0234864	0.379478
RAB11B	27.6217	0.0237879	0.383476
NUDT1	27.5903	0.0237879	0.383476
LRP4	27.7604	0.0239908	0.386415
USF2	1.46481	0.0240061	0.386415
DSTN	1.53839	0.0241031	0.387674
SARS	27.6114	0.0241952	0.388439
IMP3	27.6599	0.0241952	0.388439
ILK	1.49198	0.0242055	0.388439
GNAS	0.653684	0.0242517	0.388741
TCEB2	2.1443	0.0242928	0.38918
POLR2K	2.83619	0.024458	0.391384
CXADR	1.39175	0.0244943	0.391743
TMEM134	27.582	0.0247128	0.39457
SNX6	0.84104	0.0247756	0.395349
FAM162A	2.35292	0.0248595	0.396465
SPAG7	2.76035	0.0248752	0.396493
NDUFA5	27.5754	0.0249226	0.397024
EMP3	3.05172	0.0250227	0.397809
ADRM1	27.5732	0.025028	0.397809
NRBF2	27.6598	0.025028	0.397809
CD164	1.03736	0.0253306	0.401718
C9orf78	2.67839	0.0254482	0.403358
ACP1	27.5438	0.0261038	0.412824
GTF3C6	27.5607	0.0263236	0.415461
REEP4	27.5965	0.0263236	0.415461
KCTD5	1.74568	0.0263292	0.415461
DNPH1	3.18474	0.0265118	0.417878
CCT3	2.02685	0.0266119	0.418757
PLK3	0.843954	0.0266788	0.419576
HNRNPAB	1.82082	0.0267346	0.42005
PRKCSH	27.5724	0.0267682	0.42005
EIF3E	0.970099	0.0269422	0.422547
WDR45B	27.5692	0.0269929	0.423108
UBE2B	0.962013	0.0270889	0.423852
NUTF2	27.5457	0.0272193	0.425188
RP11-472N13.3	27.5873	0.027333	0.426083
DOK1	27.6164	0.027333	0.426083
SURF4	2.68681	0.0273787	0.426559
CCDC124	27.5249	0.0275618	0.429177
ACAA1	2.86769	0.0276078	0.429657
SSR3	0.938574	0.0277403	0.431245
CEBPA	2.26129	0.0278675	0.432511
YPEL3	27.5832	0.0279081	0.432904
MDH1	3.22689	0.0279894	0.433928
SON	0.671846	0.0280244	0.433995
TADA3	27.5479	0.0280244	0.433995
H1F0	27.7499	0.028141	0.435326
STX12	1.87414	0.0283404	0.437216
VAMP5	27.5993	0.0284936	0.438863
SLC25A33	1.94245	0.0286891	0.441635
SS18L2	27.527	0.0287307	0.441795
SEC61G	27.6053	0.0287307	0.441795
MESDC2	2.21501	0.0287605	0.441865
RPS15A	2.17013	0.0288141	0.442358
WIPI2	2.41215	0.0289696	0.444022
DPM3	27.5228	0.0289696	0.444022
BLOC1S2	2.64829	0.0290115	0.444221
IKBIP	1.9652	0.0290175	0.444221
C1orf122	27.5123	0.0292101	0.446261
AKR7A2	27.5201	0.0292101	0.446261
MRPL55	27.5421	0.0292101	0.446261
MANF	2.1802	0.0292342	0.446389
CFD	27.7401	0.0295741	0.451336
DAGLB	1.59183	0.0298251	0.454677
ARMCX3	1.59341	0.0299667	0.456344
RPL26L1	27.5105	0.0303139	0.460641
SIGLEC10	2.11659	0.030395	0.461055
CD83	0.509455	0.0304013	0.461055
RP11-126O1.4	1.45367	0.0304013	0.461055
PIGP	27.5333	0.0304387	0.461055
LYRM5	27.5051	0.030564	0.462458
LSMD1	2.17548	0.0306646	0.463732
DCTN6	27.4971	0.0306897	0.463865
PPCS	2.249	0.0307338	0.464037
SPRY1	28.0328	0.0308159	0.464286
ZNF385A	27.5578	0.0308159	0.464286
PDK4	3.8892	0.0308981	0.465031
LEPROTL1	1.99508	0.0309679	0.465833
ROMO1	27.5359	0.0310695	0.467115
COQ10B	2.05898	0.0312738	0.469686
PLTP	27.7676	0.031325	0.469958
TMEM208	27.4831	0.0314534	0.471634
NXT1	27.5113	0.0315822	0.473316
PABPC3	27.5361	0.0317115	0.474
SNHG7	27.5546	0.0317115	0.474
MEA1	27.5216	0.0317115	0.474
RCN2	27.4999	0.0318413	0.475438
AUP1	2.72793	0.0318738	0.475673
MID1IP1	27.6627	0.0319715	0.476824
LGALS1	1.95902	0.0320564	0.477643
PLA2G15	27.5412	0.0323649	0.481578
RPL7L1	2.2742	0.0323714	0.481578
AMD1	1.40144	0.0324506	0.482194
NDUFS2	2.04696	0.0324638	0.482194
BLVRB	3.10069	0.0326095	0.48385
MEAF6	1.98559	0.0329493	0.488125
ZNF791	3.05773	0.0330163	0.488295
PHACTR1	1.00136	0.033023	0.488295
LILRA4	27.8285	0.0330297	0.488295
SSNA1	27.4578	0.033164	0.48977
POLR2E	2.67232	0.0333326	0.491748
RBBP6	1.29232	0.0334613	0.493232
GTF2H5	2.64855	0.0335156	0.493419
SRSF10-1	1.63186	0.0335427	0.493562
EIF3D	1.23963	0.0335699	0.493706
BZW1	2.00205	0.0336312	0.49435
ATP5EP2	27.5038	0.0337062	0.49514
SPDYE2	1.56571	0.0337198	0.49514
MAGOH	2.87082	0.03398	0.498702
AK1	2.17536	0.0342213	0.501464
PNN	1.2208	0.0342489	0.501609
SDHC	1.40729	0.0342697	0.501654
CLEC9A	1.39674	0.0345963	0.506174
LSM7	1.66159	0.0346382	0.506525
TSC22D4	2.96368	0.0348061	0.508719
CBX3	2.67894	0.0349185	0.509836
C12orf44	2.08364	0.0352008	0.513416
SLC15A3	27.4393	0.0352362	0.513416
NDUFA12	2.14261	0.0352362	0.513416
DUSP10	27.6322	0.0353782	0.51522
MORF4L1	0.805092	0.035485	0.516441
NUBP1	1.93598	0.0355064	0.516441
MRPL18	27.4539	0.0355207	0.516441
RPS19BP1	2.84009	0.035535	0.516441
EIF2B5	2.02812	0.0355707	0.516695
RP11-356C4.5	27.8847	0.0356637	0.517781
MMADHC	3.16564	0.0357712	0.519076
SERTAD3	27.549	0.0359511	0.520724
APOA1BP	27.4536	0.0359511	0.520724
CTD-2336O2.1	27.4107	0.0360955	0.521645
HAGH	27.4311	0.0360955	0.521645
C1orf86	27.4339	0.0362404	0.523206
THOC7	27.449	0.0362404	0.523206
SHKBP1	27.4278	0.0369726	0.53215
CDC37	0.932074	0.0374328	0.537682
MZT2A	27.4582	0.0377173	0.540946
SHFM1	1.44197	0.0378226	0.541575
TBC1D12	0.986569	0.038231	0.546929
AKIRIN2	2.11296	0.038269	0.547196
TMEM107	1.17085	0.0383451	0.547456
ARMCX6	2.00155	0.0383679	0.547506
RBCK1	27.4265	0.0384747	0.548754
COPS8	27.4429	0.0386278	0.550106
C14orf119	27.424	0.0387813	0.552015
ILF3-AS1	27.4981	0.0389354	0.553652
HCLS1	0.717989	0.0391364	0.555397
FLOT1	0.789317	0.0391675	0.555558
ECHDC1	1.65842	0.0391985	0.55572
MIEN1	2.68427	0.0397921	0.563854
FAM50A	27.4006	0.0398707	0.564686
RBFOX2	1.22322	0.0408652	0.57572
SZRD1	2.11193	0.0410424	0.577816
DHFR	2.1711	0.0411313	0.578779
HEXIM1	27.478	0.0413094	0.580997
TREM1	1.76627	0.0413419	0.581166
TNFAIP3	1.30625	0.0419875	0.589364
LYSMD2	1.42487	0.0423011	0.593472
GTF2B	0.957055	0.0425168	0.595908
SPI1	0.691142	0.0426083	0.596717
CYTH3	1.1753	0.0426167	0.596717
NANS	1.11823	0.0426583	0.597006
SLC7A7	1.16909	0.0428588	0.599516
IRF2BP2	2.86012	0.042951	0.600145
B3GAT3	27.359	0.0429594	0.600145
EIF2S2	1.23531	0.0430013	0.600145
VBP1	27.3531	0.0431274	0.601195
CISD3	27.3525	0.0431274	0.601195
VMA21	2.6568	0.0431863	0.601721
PEPD	1.33987	0.0435329	0.606251
FUCA1	27.3625	0.0436347	0.607073
MRPS36	27.3791	0.0436347	0.607073
SLC35F1	1.47967	0.0438476	0.609736
TXNL1	2.52025	0.0439245	0.610325
YIPF3	2.9512	0.0440528	0.611389
CLTB	2.1393	0.0442159	0.612871
GSTO1	1.31375	0.0442245	0.612871
PIGT	2.73536	0.0444311	0.615434
SLC25A39	1.92011	0.0445089	0.61621
NUDC	1.54331	0.0447514	0.618962
UQCRC2	0.929254	0.0448035	0.619381
ORMDL2	3.10193	0.0454416	0.626367
RTN3	1.18922	0.045468	0.626367
CLNS1A	1.63875	0.0454856	0.626367
EIF5B	0.778244	0.0457326	0.628851
DPY30	2.65002	0.0457857	0.629276
DLEU1	0.640088	0.0460252	0.631342
EIF4EBP1	2.97257	0.0462479	0.63409
DYNC1I2	1.81814	0.046364	0.635068
PPIL3	27.3677	0.0464267	0.635619
ATP5D	27.3179	0.046606	0.637582
GPAA1	2.56537	0.046777	0.639303
UBE2L6	27.344	0.046786	0.639303
CCDC107	27.2912	0.0469665	0.640843
FKBP2	27.3401	0.0471477	0.642696
MYC	27.687	0.0475117	0.647036
TMEM176A	27.4972	0.0475117	0.647036
STK17A	1.80295	0.0476397	0.648467
BNIP3L	0.8389	0.0476763	0.648591
GAMT	27.3089	0.0476946	0.648591
SYTL3	0.941538	0.0478046	0.649776
WDR61	27.3422	0.0478781	0.649839
NDUFB4	27.347	0.0478781	0.649839
CDK2AP2	27.3577	0.0478781	0.649839
RNF139	27.3655	0.0482468	0.653531
C7orf50	27.3185	0.048618	0.657991
PSMB2	1.06049	0.0486925	0.658497
CRTAP	2.70344	0.0487018	0.658497
CCDC115	27.3003	0.0488044	0.65957
AC015849.2	3.26699	0.0497079	0.671075
DDIT3	1.03945	0.0497268	0.671075
GPNMB	3.55493	0.0498788	0.672486
STX5	1.16077	0.0500407	0.674027
IQCG	2.06131	0.0500884	0.674029
PTGS1	1.28751	0.0501648	0.674674
RPL38	1.81278	0.0502509	0.675253
TMEM167A	2.89766	0.0503466	0.67622
FDX1	1.2551	0.0506734	0.680286
PRDX6	0.879499	0.0511961	0.685355
PON2	1.06236	0.0518214	0.691769
MRPL24	27.2873	0.0518705	0.691769
MRPL34	27.2591	0.0518705	0.691769
MOB3A	1.57119	0.0520082	0.693216
PARP1	1.61674	0.0520279	0.693216
CLK1	1.15557	0.0521759	0.694861
TBC1D7	27.3338	0.0524629	0.698028
HSPA1B	2.58778	0.0532617	0.705674
CCT2	1.43339	0.0536345	0.710282
PPP1R10	0.839267	0.0536649	0.710351
IL1A	1.72439	0.0538167	0.711568
EIF2S3	1.28503	0.0540604	0.71392
ESD	1.6005	0.0542948	0.716014
POLR2A	1.38641	0.0545403	0.718583
RNF167	2.93619	0.0546121	0.718995
NDUFS6	1.3068	0.0546223	0.718995
DCTN3	27.2348	0.0546839	0.719011
GPR84	27.4632	0.0548897	0.720506
MRPS33	27.2411	0.0548897	0.720506
CCT5	1.88085	0.0550031	0.721661
PA2G4	2.42962	0.0552098	0.724038
TM2D2	1.8949	0.0553031	0.724926
CECR1	2.49864	0.0553549	0.72527
SLC25A11	2.55656	0.055438	0.726023
LSM10	2.89436	0.0556253	0.727802
ATP6V1E1	1.31429	0.0558026	0.729722
PHB2	2.54241	0.0561272	0.732141
BDNF-AS	27.4918	0.0561377	0.732141
CDC26	27.2308	0.0561377	0.732141
NME4	27.2342	0.0569828	0.741456
TMEM258	1.86592	0.0570572	0.742021
DDRGK1	2.37065	0.0573986	0.744613
MRPL27	27.2041	0.0574093	0.744613
HSD17B10	27.2213	0.0574093	0.744613
MRPL11	27.1958	0.0578384	0.74915
CCS	27.2197	0.0578384	0.74915
TXN	2.59114	0.057903	0.749644
ARL4A	27.3745	0.0582702	0.75371
GPS2	27.2539	0.0584871	0.755825
C19orf38	27.2667	0.0584871	0.755825
DCK	2.57627	0.0586067	0.756962
C16orf13	27.2003	0.0591419	0.763243
RPL24	2.20105	0.0592735	0.764246
CD300A	1.06491	0.0597474	0.768258
SIPA1	1.96227	0.0597806	0.768336
POP5	27.2031	0.0600243	0.769724
DYNLT3	2.48092	0.0600243	0.769724
COA3	27.1796	0.0600243	0.769724
IFNGR2	0.538089	0.060102	0.770372
PPDPF	27.2499	0.0602466	0.771876
VASH1	0.610767	0.0603469	0.772811
GBAS	1.83941	0.0604696	0.773683
ARG2	27.6134	0.0604696	0.773683
DCTN2	1.90483	0.0611202	0.780885
SPOP	27.2534	0.0611427	0.780885
PSMG2	1.89813	0.0614816	0.784153
TCP1	1.98529	0.0615382	0.784522
FAM173A	27.1562	0.0615949	0.784539
LINGO1	27.2532	0.0615949	0.784539
JKAMP	2.51131	0.0617879	0.786643
RP5-1011O1.2	27.3516	0.061822	0.786724
GAPT	27.2253	0.0622783	0.791401
RP5-1031D4.2	2.41504	0.0623012	0.791401
FGD5-AS1	27.1869	0.0627374	0.795096
NAA38	1.56352	0.0630026	0.797808
ACADVL	1.85055	0.0632572	0.800674
SYPL1	1.70937	0.0633152	0.80105
TAF12	27.1799	0.063664	0.804027
ARL2BP	27.1749	0.063664	0.804027
ARL3	27.2084	0.0638974	0.806615
EZR	0.999765	0.0640729	0.808471
CEBPZ	2.86727	0.0641315	0.80849
CYB561A3	27.214	0.0641315	0.80849
EIF3M	1.59334	0.0644604	0.811554
GOLGA7	2.54816	0.0645075	0.811786
NBPF15	27.2401	0.0646018	0.81204
SNF8	2.52574	0.064649	0.81204
MCM5	27.1901	0.0648381	0.81204
NCF4	1.94388	0.0651225	0.81204
IMP4	2.8196	0.0653127	0.81204
CHMP3	2.82759	0.066018	0.81204
MRPL4	27.1546	0.06603	0.81204
CLPTM1	2.81192	0.066078	0.81204
PYGL	1.76381	0.0661501	0.81204
BTG3	0.854919	0.0662464	0.81204
RPA2	2.4438	0.0666085	0.81204
HSPD1	0.846093	0.0667537	0.81204
LSM2	1.88793	0.0669721	0.81204
DNAJC4	27.1514	0.0669964	0.81204
ATP6V0D1	0.737038	0.0672033	0.81204
RP11-834C11.4	27.2186	0.067484	0.81204
NGFRAP1	27.3057	0.0677289	0.81204
RP11-608O21.1	27.2106	0.0677289	0.81204
CHCHD1	27.1123	0.0677289	0.81204
DDX18	0.939914	0.0677657	0.81204
TRMT1	27.1783	0.0679745	0.81204
NAAA	27.148	0.0679745	0.81204
RP11-649G15.2	27.3363	0.0682209	0.81204
NDUFS7	1.75044	0.0684185	0.81204
TM7SF3	1.90686	0.0689146	0.81204
RP11-85F14.5	27.177	0.0689643	0.81204
MPV17	27.1131	0.0689643	0.81204
AC072062.1	27.1608	0.0689643	0.81204
COMMD4	2.78575	0.0689643	0.81204
NDUFV3	1.61547	0.0690141	0.81204
CLN8	1.12615	0.0690141	0.81204
TOB2	1.15899	0.069301	0.81204
GADD45G	3.13532	0.069351	0.81204
TATDN3	27.2109	0.0694636	0.81204
MRPS16	27.126	0.0694636	0.81204
COA4	27.094	0.0694636	0.81204
RANBP2	0.805692	0.0696391	0.81204
XRCC6	0.909958	0.0699407	0.81204
FERMT3	1.4689	0.0701172	0.81204
DFNA5	27.1376	0.0702182	0.81204
TIMM17B	27.0947	0.0704712	0.81204
G6PC3	27.1332	0.0704712	0.81204
TMEM55B	27.1326	0.0704712	0.81204
SF3B4	27.1337	0.0704712	0.81204
TRAPPC4	27.1335	0.0704712	0.81204
WIBG	27.1176	0.0704712	0.81204
STX10	27.104	0.0704712	0.81204
CSK	1.11364	0.0705726	0.81204
KLHL24	27.2277	0.070725	0.81204
HIF1A	0.493537	0.0713626	0.81204
NT5C	2.28798	0.0714138	0.81204
MAP1S	2.03586	0.0717475	0.81204
LSM6	27.1114	0.072005	0.81204
COMMD7	2.01089	0.0722374	0.81204
ICA1	27.184	0.0722633	0.81204
NECAP2	2.35031	0.0723797	0.81204
RPS6KA4	2.34357	0.0724963	0.81204
CLN5	27.0918	0.0725223	0.81204
COPZ1	1.66388	0.0732385	0.81204
NDUFA8	2.37603	0.0733694	0.81204
MRPL43	27.0911	0.073566	0.81204
NHLRC3	2.48057	0.0738025	0.81204
RP11-65J3.1	2.59058	0.0740001	0.81204
ELMO1-AS1	1.19797	0.0740265	0.81204
SPSB3	27.106	0.0740924	0.81204
MRPS18B	27.1157	0.0743568	0.81204
GALM	1.72798	0.0744363	0.81204
MLF1	1.46413	0.0744628	0.81204
THEMIS2	0.947099	0.0745158	0.81204
MRPS34	2.85054	0.0745423	0.81204
SERPINB9	0.518568	0.0746485	0.81204
SLC43A2	0.723013	0.0750745	0.81204
ACAT1	2.53812	0.0753819	0.81204
BRD2	0.781725	0.0754354	0.81204
GSDMD	1.67618	0.0755024	0.81204
SRP9	1.07126	0.0756232	0.81204
CCT8	1.35794	0.0757172	0.81204
SMIM20	1.80344	0.0759458	0.81204
MPLKIP	27.0779	0.0762291	0.81204
UBE2L3	0.739923	0.0766896	0.81204
IDO2	27.4032	0.0767711	0.81204
PSMA5	1.36542	0.0772752	0.81204
IDH3B	27.0638	0.0773161	0.81204
PPP1R7	27.0546	0.0775899	0.81204
RAB13	27.1419	0.0775899	0.81204
YPEL5	1.10115	0.0778094	0.81204
MFNG	27.051	0.0781397	0.81204
LTC4S	27.1111	0.0781397	0.81204
ARPP19	0.669777	0.0783191	0.81204
LGALS3BP	27.1686	0.0784158	0.81204
RP1-43E13.2	27.2457	0.0784158	0.81204
MAP7D1	1.41179	0.0784296	0.81204
SF3B2	1.41558	0.0787759	0.81204
PCBD1	27.0166	0.0789703	0.81204
PRKAR1B	27.1613	0.0789703	0.81204
NR4A1	0.549364	0.0790399	0.81204
ETS2	0.58451	0.0791234	0.81204
CYTIP	27.2099	0.0792488	0.81204
HADHB	0.727072	0.0795561	0.81204
PHLDA1	1.70913	0.079668	0.81204
TSPYL1	1.75841	0.0797661	0.81204
TMEM127	2.70748	0.0798082	0.81204
GLB1	2.30289	0.0800047	0.81204
MBD4	1.763	0.0800328	0.81204
IFT20	27.0349	0.0803707	0.81204
RNF166	1.38713	0.0804413	0.81204
LYZ	2.58208	0.0809791	0.81204
CCRL2	2.94079	0.0809791	0.81204
TULP2	27.4244	0.0812206	0.81204
ORAI3	27.0388	0.0812206	0.81204
RPS26	27.1296	0.0815055	0.81204
SQRDL	2.2331	0.0815911	0.81204
C7orf73	2.05378	0.0816197	0.81204
GRPEL1	27.0799	0.0817912	0.81204
CALM3	1.72874	0.0822932	0.81204
AK2	1.50338	0.0823795	0.81204
JMJD6	1.43771	0.0825956	0.81204
PRKAR1A	0.862323	0.0828121	0.81204
SRSF6	1.66361	0.0829278	0.81204
SSB	1.75372	0.0829712	0.81204
TIMM13	2.41937	0.083087	0.81204
PRMT10	1.73536	0.083261	0.81204
FNTA	1.33541	0.0833336	0.81204
LTA4H	27.0472	0.0838141	0.81204
TMEM126B	1.89227	0.0841063	0.81204
FAM195A	27.0183	0.0841063	0.81204
RLIM	1.48702	0.0841942	0.81204
NARS	2.3929	0.0842967	0.81204
POLE4	27.0451	0.0843994	0.81204
CTSF	27.0584	0.0843994	0.81204
VPS29	0.762547	0.0846933	0.81204
AP005530.2	27.1944	0.0846933	0.81204
BTF3L4	0.906866	0.0851357	0.81204
EMB	2.3528	0.0851357	0.81204
PCBP2	0.568308	0.0856988	0.81204
AC009313.1	1.93507	0.0859517	0.81204
ARGLU1	0.699569	0.0863545	0.81204
RGCC	0.744674	0.086834	0.81204
RAB18	1.69156	0.0870444	0.81204
YIF1A	26.9587	0.0870745	0.81204
MXD4	2.69944	0.0872552	0.81204
LYSMD3	2.71373	0.0873759	0.81204
SNAPIN	27.043	0.0876781	0.81204
ACAA2	27.0051	0.0876781	0.81204
BAI3	1.30982	0.0876933	0.81204
NELFCD	2.00692	0.0877235	0.81204
SNAPC1	2.54747	0.0878447	0.81204
CIAO1	2.64548	0.0882852	0.81204
KRCC1	1.60624	0.0885442	0.81204
CSTA	27.0695	0.0885899	0.81204
SMIM12	26.9841	0.0888956	0.81204
PIM3	1.56756	0.089064	0.81204
ALDH9A1	2.28703	0.0891867	0.81204
ZDHHC24	26.9522	0.0892021	0.81204
PITHD1	2.29907	0.0893402	0.81204
GRHPR	2.78925	0.089371	0.81204
TSPYL2	2.47122	0.0894171	0.81204
ZC3H12A	27.0751	0.0895094	0.81204
SDF2L1	1.8255	0.0898176	0.81204
CCDC50	0.887862	0.0902969	0.81204
VIM	0.930759	0.0904055	0.81204
AP3S1	2.46888	0.0904365	0.81204
RP5-964N17.1	2.99361	0.0907006	0.81204
HEBP1	2.35652	0.0907161	0.81204
POLR3GL	1.56984	0.0911993	0.81204
DNTTIP2	27.0045	0.0913713	0.81204
ITGB1BP1	26.9939	0.0913713	0.81204
ZDHHC12	26.9753	0.0913713	0.81204
VDAC3	1.01863	0.0915905	0.81204
DERL2	2.19854	0.0918888	0.81204
NSMCE1	1.16899	0.0923454	0.81204
AHSA1	2.45947	0.0927089	0.81204
AKIP1	2.69668	0.0928356	0.81204
TMEM63B	1.94847	0.0935509	0.81204
DNAJA2	26.9835	0.0939022	0.81204
XPO5	1.37214	0.0941904	0.81204
PPP4C	0.906894	0.0941904	0.81204
FAM3C	1.25657	0.0942224	0.81204
MRPL9	26.9884	0.0942224	0.81204
SC5D	27.0134	0.0942224	0.81204
GINM1	1.35178	0.0942385	0.81204
TMED3	26.9426	0.0945436	0.81204
PRKRA	1.90111	0.0947206	0.81204
SLC25A45	27.0248	0.0951885	0.81204
HCG22	27.3204	0.0951885	0.81204
ARL6IP6	27.0209	0.0955123	0.81204
RNPS1	1.13746	0.0955609	0.81204
OSGEP	1.64796	0.0956258	0.81204
TNFRSF1A	0.70611	0.0956745	0.81204
BIN2	1.01808	0.0956907	0.81204
H2AFV	0.857375	0.0956907	0.81204
UXS1	2.60514	0.095837	0.81204
RBM22	26.9778	0.0961625	0.81204
UBE2A	1.40574	0.0963256	0.81204
NDUFA3	26.9844	0.0964889	0.81204
BAG1	1.23362	0.0967507	0.81204
TINF2	26.9464	0.0971444	0.81204
SF3B1	0.599732	0.0972102	0.81204
SNRPD3	1.66119	0.0972266	0.81204
OAT	2.3041	0.0973747	0.81204
NUDCD2	26.9127	0.0974735	0.81204
DGUOK	1.27938	0.0975724	0.81204
TRIM13	1.15098	0.0976054	0.81204
C21orf33	2.38383	0.0977375	0.81204
CTBS	0.924476	0.0977705	0.81204
DIAPH2-AS1	27.0678	0.0984662	0.81204
MILR1	1.69519	0.0986158	0.81204
BID	0.784176	0.0990656	0.81204
TXNL4A	1.8917	0.0992326	0.81204
SNORA76	26.9642	0.0994669	0.81204
MORF4L2	0.729095	0.0995171	0.81204
NFU1	26.9724	0.0998022	0.81204
EMC6	1.68762	0.100155	0.81204
RP11-701P16.2	1.26943	0.10024	0.81204
YIF1B	26.9005	0.101493	0.81204
MRPS23	26.9203	0.101493	0.81204
LAMTOR3	26.9251	0.101493	0.81204
GDE1	26.9143	0.101493	0.81204
XPC	2.25541	0.102261	0.81204
MRPL28	26.881	0.102518	0.81204
ZDHHC3	26.9278	0.102518	0.81204
VEGFA	27.3074	0.102861	0.81204
FKBP3	1.50189	0.10305	0.81204
CCDC53	1.09723	0.103085	0.81204
MED10	2.16485	0.103137	0.81204
DBNL	0.978804	0.103188	0.81204
RRP7A	26.909	0.103206	0.81204
PDIA4	2.50468	0.103257	0.81204
GDI1	2.41144	0.103309	0.81204
HPS5	1.19792	0.103344	0.81204
TOR1AIP2	0.867529	0.103516	0.81204
CEBPZ-AS1	26.9283	0.103551	0.81204
PTRH2	26.9647	0.103897	0.81204
PQLC3	26.892	0.104244	0.81204
MT-ND6	26.9076	0.104593	0.81204
AGTRAP	26.9199	0.104593	0.81204
PDHA1	26.8982	0.104942	0.81204
NUDT16	26.901	0.105292	0.81204
NINJ2	26.9095	0.105642	0.81204
MRPS14	26.9028	0.105642	0.81204
ELOVL1	26.9107	0.105642	0.81204
RPS27	27.0296	0.105642	0.81204
TMEM261	2.12521	0.106206	0.81204
RP11-1000B6.3	0.755829	0.106312	0.81204
SNRNP70	0.989924	0.106807	0.81204
SDHB	1.42779	0.107002	0.81204
PTPRN2	26.8842	0.107055	0.81204
STOML2	1.4429	0.107091	0.81204
PSMB9	2.15871	0.107233	0.81204
SNRPE	1.3842	0.107429	0.81204
TLR10	1.05937	0.107964	0.81204
HMGA1	1.55135	0.108125	0.81204
GMPR2	26.8914	0.108125	0.81204
SMIM15	26.8789	0.108483	0.81204
PSMC1	0.788634	0.109004	0.81204
RIC8A	26.8856	0.109203	0.81204
SLC46A3	26.9199	0.109564	0.81204
ZNF22	26.8936	0.109926	0.81204
NSFL1C	2.44663	0.109998	0.81204
C9orf89	1.38172	0.110035	0.81204
ANXA2	1.90855	0.110035	0.81204
RASSF1	1.27642	0.110252	0.81204
SLBP	26.9231	0.110653	0.81204
DENR	26.8812	0.110653	0.81204
LPCAT2	0.336569	0.110671	0.81204
FMNL1	0.305804	0.110689	0.81204
MRPS15	26.8553	0.111018	0.81204
PLEKHJ1	26.8561	0.111018	0.81204
COMMD8	26.854	0.111018	0.81204
HLA-DOA	1.19816	0.111091	0.81204
ARL16	2.50638	0.111751	0.81204
C1orf123	26.8584	0.111751	0.81204
CWC15	2.12519	0.111824	0.81204
PIGF	26.8475	0.112118	0.81204
JAGN1	26.8415	0.112118	0.81204
GLO1	2.26447	0.112192	0.81204
RP11-108M9.4	26.8763	0.112487	0.81204
HDDC2	26.8356	0.112487	0.81204
PTCH2	1.77707	0.112968	0.81204
GDI2	0.512813	0.113227	0.81204
ZSWIM4	1.98329	0.113302	0.81204
COL9A2	26.9223	0.113599	0.81204
QPRT	1.32525	0.113618	0.81204
NCBP2	2.06858	0.113804	0.81204
THYN1	26.8162	0.11472	0.81204
MPST	26.8295	0.11472	0.81204
MRPS11	26.8382	0.11472	0.81204
RARRES3	1.78754	0.11487	0.81204
TMBIM1	1.00825	0.11502	0.81204
PLEKHA6	2.74525	0.115058	0.81204
NTMT1	26.8337	0.115095	0.81204
APIP	26.7976	0.115095	0.81204
SCOC	26.8	0.115472	0.81204
PTRHD1	26.8204	0.115472	0.81204
TLR7	0.992723	0.115849	0.81204
SLC18B1	26.8547	0.116227	0.81204
CDC42SE1	0.812397	0.116569	0.81204
METTL21A	2.33646	0.11693	0.81204
AIMP2	2.48012	0.116987	0.81204
FAM213A	2.10994	0.117483	0.81204
ANAPC5	1.30857	0.117866	0.81204
DDA1	26.7988	0.118134	0.81204
AIP	2.41963	0.11823	0.81204
ZNF672	26.8587	0.118518	0.81204
STX11	0.319711	0.118903	0.81204
TCEAL8	1.59899	0.119174	0.81204
WLS	2.55317	0.11929	0.81204
DGCR6L	26.7831	0.119677	0.81204
GSTT1	2.54773	0.119677	0.81204
RP1-225E12.2	26.9253	0.119677	0.81204
LARP7	1.83106	0.119715	0.81204
APOBEC3G	1.53849	0.119793	0.81204
TIMM10	2.31248	0.119968	0.81204
ZMAT2	2.25237	0.120007	0.81204
MKKS	2.64945	0.120045	0.81204
ZBTB4	26.8347	0.120065	0.81204
NAP1L4	2.54494	0.120104	0.81204
FBL	26.8367	0.120454	0.81204
FZD1	2.45379	0.120571	0.81204
EMC10	1.4636	0.12061	0.81204
IDH2	1.05258	0.120707	0.81204
RNF5	2.21433	0.120805	0.81204
OLFML2B	26.8863	0.120844	0.81204
SIGLEC8	2.69557	0.120844	0.81204
UQCC2	26.797	0.120844	0.81204
CTTNBP2NL	0.537384	0.121079	0.81204
G0S2	28.1227	0.121235	0.81204
ATG3	1.23345	0.121314	0.81204
MED30	26.7934	0.12202	0.81204
SYNGR1	26.8273	0.122414	0.81204
MSRB2	1.51191	0.122572	0.81204
TMUB2	26.8308	0.12281	0.81204
C14orf1	26.8014	0.12281	0.81204
CEP68	1.28244	0.122829	0.81204
MRPL40	2.38642	0.123623	0.81204
KCTD7	1.017	0.123642	0.81204
WBP5	26.8465	0.124001	0.81204
UBE2J1	0.433799	0.1241	0.81204
CUEDC2	1.47542	0.12426	0.81204
PSMA1	1.16531	0.12428	0.81204
CASP1	26.796	0.1244	0.81204
SAT2	0.671353	0.12452	0.81204
NFKBIB	2.27778	0.12454	0.81204
PQBP1	26.7702	0.1248	0.81204
MAT2B	26.7961	0.125201	0.81204
TCEAL4	1.02604	0.125201	0.81204
PMVK	1.54535	0.125925	0.81204
TOR2A	26.8104	0.126006	0.81204
KXD1	2.17535	0.126248	0.81204
CYHR1	26.7654	0.12641	0.81204
TRAF3IP3	0.751614	0.126491	0.81204
ORAI2	1.30013	0.126694	0.81204
RP11-796E2.4	1.97604	0.126734	0.81204
CETN2	1.54665	0.126815	0.81204
SMIM19	1.25538	0.127201	0.81204
MCTS1	1.5479	0.127486	0.81204
CYB5R1	1.49466	0.127894	0.81204
FAM134A	26.7389	0.128037	0.81204
XRRA1	26.8392	0.128856	0.81204
SNHG9	26.8122	0.128856	0.81204
A2M	-0.0822095	0.129102	0.81204
PPIG	0.535005	0.129391	0.81204
SIK1	1.2436	0.129411	0.81204
ARHGAP9	2.17128	0.129514	0.81204
UROS	26.7167	0.129679	0.81204
AP1B1	0.625763	0.129824	0.81204
FAM63B	26.8224	0.130092	0.81204
PFDN6	26.7623	0.130092	0.81204
SLC16A1	26.9014	0.130092	0.81204
FAM120AOS	2.2469	0.130652	0.81204
GLOD4	26.7503	0.130922	0.81204
DIRC2	2.42301	0.130922	0.81204
RPA3	26.7256	0.130922	0.81204
RP11-712B9.2	1.59748	0.131276	0.81204
CTD-2562J15.6	26.846	0.131338	0.81204
THUMPD1	26.78	0.131338	0.81204
TSR2	26.7256	0.131338	0.81204
SLC50A1	2.38738	0.131756	0.81204
RNASE2	26.7998	0.131756	0.81204
NKIRAS2	26.7792	0.132174	0.81204
PSMC3	26.719	0.132174	0.81204
MRPL20	0.867449	0.132362	0.81204
BRMS1	26.7258	0.132593	0.81204
IAH1	1.04625	0.133014	0.81204
ACTR2	0.504711	0.133119	0.81204
HOTAIRM1	1.26099	0.133351	0.81204
CSF3R	0.330448	0.133498	0.81204
TRAPPC2L	26.7212	0.133857	0.81204
SEPHS2	26.7228	0.133857	0.81204
RPS6KB2	26.704	0.133857	0.81204
ABHD11	26.7901	0.133857	0.81204
PLP2	26.7678	0.134281	0.81204
NMD3	2.21055	0.134621	0.81204
SEC61A1	1.45484	0.134748	0.81204
KPNA2	2.25029	0.134961	0.81204
TMEM126A	2.5762	0.135046	0.81204
RP5-1011O1.3	26.8275	0.135131	0.81204
FLII	26.6964	0.135131	0.81204
BUD31	1.14222	0.135536	0.81204
U2AF2	2.375	0.135558	0.81204
CLDN1	27.1962	0.135558	0.81204
MAX	0.642621	0.136221	0.81204
MKNK2	26.7694	0.136414	0.81204
GNG2	1.32643	0.136801	0.81204
TRIB1	0.458341	0.136865	0.81204
MLEC	0.886899	0.137145	0.81204
ABHD17A	1.53963	0.137274	0.81204
C4orf29	2.2285	0.137512	0.81204
MRPL52	1.40409	0.137641	0.81204
PPP2R1A	1.49396	0.137663	0.81204
GNAI2	0.459471	0.137749	0.81204
ALPK3	2.64984	0.137858	0.81204
MPDU1	1.63122	0.138052	0.81204
GNPDA1	26.6909	0.138139	0.81204
USE1	2.34436	0.138139	0.81204
CD151	1.11919	0.13879	0.81204
RRAGA	1.39502	0.138943	0.81204
GCDH	26.687	0.139008	0.81204
LINC00685	26.8514	0.139008	0.81204
CD300C	26.7534	0.139444	0.81204
RQCD1	1.57261	0.139444	0.81204
C6orf1	1.53487	0.139531	0.81204
SURF1	26.6852	0.139881	0.81204
PNO1	26.7174	0.139881	0.81204
PCSK1N	1.66972	0.13999	0.81204
CAPN1	2.41589	0.140275	0.81204
LMF2	26.6939	0.140319	0.81204
S100B	1.24924	0.140495	0.81204
RP11-13N12.1	0.562036	0.140824	0.81204
NDUFB6	2.03943	0.141	0.81204
PLIN3	1.46793	0.141551	0.81204
SLC35B1	26.7048	0.14164	0.81204
ZNF32	26.6332	0.14164	0.81204
ACTR10	2.16618	0.141794	0.81204
COPRS	2.12933	0.141817	0.81204
NDFIP1	0.589578	0.141839	0.81204
UNC93B1	0.6758	0.141861	0.81204
CHTOP	2.3182	0.142016	0.81204
MPHOSPH8	0.968249	0.142038	0.81204
DNAJB9	26.7168	0.142082	0.81204
TM2D3	1.46112	0.142304	0.81204
PPM1G	1.60155	0.142748	0.81204
SRM	1.49169	0.143282	0.81204
DPM2	26.6349	0.143415	0.81204
ARRDC3	0.945744	0.143527	0.81204
SPAG6	26.7619	0.143862	0.81204
CHID1	26.6366	0.143862	0.81204
NUCKS1	0.607504	0.144086	0.81204
RNF126	26.6992	0.14431	0.81204
LCP1	0.635102	0.144556	0.81204
RIPK2	0.94768	0.144916	0.81204
RPIA	26.6626	0.145208	0.81204
AP002954.4	26.6417	0.145208	0.81204
TARDBP	1.41348	0.145998	0.81204
NCSTN	2.43879	0.146179	0.81204
PIH1D1	26.6763	0.146564	0.81204
MRPS12	26.6237	0.146564	0.81204
STXBP3	1.17042	0.146723	0.81204
SLC31A1	0.954727	0.146927	0.81204
PGD	26.6367	0.147018	0.81204
GNPTG	1.0844	0.147245	0.81204
SEMA4D	2.35156	0.147473	0.81204
RPN2	0.584047	0.14761	0.81204
MRPS26	26.628	0.147929	0.81204
GTF2F1	26.6607	0.147929	0.81204
SRPR	1.52858	0.148181	0.81204
RRNAD1	26.6786	0.148387	0.81204
HMOX2	2.32305	0.148387	0.81204
PSMD8	0.845458	0.148455	0.81204
STMN1	1.26272	0.14857	0.81204
DUSP6	1.56256	0.148799	0.81204
CMPK1	0.877473	0.148799	0.81204
PSMD11	1.40219	0.149121	0.81204
MEST	26.6829	0.149305	0.81204
LINC00116	26.638	0.149305	0.81204
ILVBL	26.636	0.149305	0.81204
TSPAN31	2.4071	0.149351	0.81204
RALBP1	1.92603	0.149397	0.81204
CCZ1	26.6123	0.149765	0.81204
HMG20B	2.12344	0.150111	0.81204
MAPK3	26.604	0.150227	0.81204
PDAP1	1.4895	0.150666	0.81204
RP11-452H21.1	0.609901	0.151316	0.81204
EEPD1	0.334586	0.151618	0.81204
DCXR	26.5961	0.152551	0.81204
C1orf85	26.6444	0.152551	0.81204
CDK4	1.98414	0.152598	0.81204
NDUFS3	1.08259	0.152738	0.81204
ACO2	0.841177	0.152972	0.81204
FUCA2	1.082	0.153395	0.81204
HSD17B14	26.6265	0.153488	0.81204
SH3TC1	0.398091	0.153488	0.81204
NDUFC1	26.6482	0.153488	0.81204
LRCH4	1.49627	0.153582	0.81204
PGRMC1	1.4573	0.153629	0.81204
SDF4	0.634715	0.153982	0.81204
TLR4	0.964852	0.154265	0.81204
MRPL47	26.6281	0.15443	0.81204
UBXN2A	2.51059	0.154548	0.81204
SASH3	2.11973	0.154761	0.81204
SLC1A5	1.54337	0.155258	0.81204
TTC1	0.791092	0.155282	0.81204
MFSD10	26.5955	0.155376	0.81204
SUMF1	0.437312	0.155709	0.81204
DHRS1	26.6174	0.155851	0.81204
RAP2B	26.6139	0.155851	0.81204
ZNF511	26.6005	0.155851	0.81204
GPR137B	0.988084	0.156255	0.81204
GPS1	26.5684	0.156327	0.81204
TIMP2	0.385011	0.156422	0.81204
COPS7A	26.6154	0.156804	0.81204
GZF1	26.7485	0.156804	0.81204
UFM1	1.43973	0.156899	0.81204
TMEM30A	2.00711	0.157258	0.81204
ADRB2	26.6555	0.157282	0.81204
MPG	1.5065	0.157665	0.81204
RP5-1085F17.4	2.10277	0.157689	0.81204
TTC19	1.09513	0.157857	0.81204
FGFR1OP2	0.876898	0.157977	0.81204
CNPPD1	26.6251	0.158241	0.81204
NUBP2	26.5502	0.158241	0.81204
FAM32A	2.37555	0.158385	0.81204
KIAA0907	1.18424	0.158434	0.81204
PPM1M	2.38788	0.158482	0.81204
ZC3H15	1.01711	0.158554	0.81204
MRPL19	2.25771	0.158723	0.81204
KRTCAP2	26.6118	0.158723	0.81204
PFDN4	26.5707	0.159205	0.81204
SF3A1	26.5967	0.159205	0.81204
HTATIP2	26.5814	0.159689	0.81204
NPM3	26.5892	0.159689	0.81204
TNIP1	26.5729	0.159689	0.81204
DDX46	1.38562	0.159979	0.81204
TMEM19	26.5734	0.160173	0.81204
TRIM28	26.5947	0.160173	0.81204
ETHE1	26.5881	0.160659	0.81204
FBXL15	1.94839	0.160951	0.81204
IRF3	2.07872	0.161121	0.81204
MPPE1	1.26174	0.161195	0.81204
TMEM167B	26.6009	0.161634	0.81204
COA5	26.5817	0.161634	0.81204
TMEM223	26.6325	0.162123	0.81204
TUSC2	26.5655	0.162123	0.81204
YWHAG	1.00956	0.162147	0.81204
RP6-91H8.3	1.77583	0.162245	0.81204
RP11-293M10.5	26.6852	0.162613	0.81204
NFKBIE	1.29703	0.162785	0.81204
RP11-142M10.2	0.76171	0.162932	0.81204
RP11-536K7.3	26.6086	0.163105	0.81204
EXOSC1	2.21904	0.163105	0.81204
MTIF3	1.44521	0.163375	0.81204
TOLLIP	26.5633	0.163597	0.81204
UROD	26.5748	0.163597	0.81204
SH3BP1	1.20875	0.163868	0.81204
C1D	0.74046	0.163942	0.81204
DHRS4L2	2.06257	0.164041	0.81204
EBP	26.5524	0.164091	0.81204
EIF3G	26.5622	0.164091	0.81204
CDK5RAP3	1.49311	0.164486	0.81204
LYRM1	26.5735	0.164585	0.81204
SLC52A2	26.527	0.164585	0.81204
GNG7	0.44346	0.164759	0.81204
POP4	2.33154	0.164957	0.81204
TXNDC17	26.5672	0.165081	0.81204
C5AR2	26.8051	0.165081	0.81204
C3orf38	26.6355	0.165081	0.81204
RP11-779O18.1	26.6789	0.165081	0.81204
RPF1	0.989638	0.165131	0.81204
ZEB2-AS1	2.48333	0.165454	0.81204
BTN2A2	2.2497	0.165578	0.81204
ARL5B-AS1	26.765	0.166076	0.81204
ACTA2	26.6193	0.166076	0.81204
PTPLAD2	1.4805	0.16655	0.81204
GGNBP2	0.66816	0.166575	0.81204
C5orf15	0.872296	0.166976	0.81204
FARSA	26.5412	0.167076	0.81204
CHCHD5	26.5477	0.167076	0.81204
EFCAB14	0.565168	0.167326	0.81204
TIMM9	1.82549	0.167527	0.81204
YY1AP1	0.757061	0.167527	0.81204
RNF181	26.5489	0.16808	0.81204
DDX39A	1.99616	0.168306	0.81204
HLA-DRB5	1.71766	0.168382	0.81204
AC006129.4	1.50479	0.168583	0.81204
ELOF1	26.5303	0.168583	0.81204
ALG3	26.5524	0.168583	0.81204
RWDD1	1.05711	0.168785	0.81204
GNS	1.38165	0.168861	0.81204
C1orf56	1.1463	0.168861	0.81204
VTI1B	1.57516	0.16924	0.81204
TPGS1	1.29484	0.169772	0.81204
BCKDK	2.04168	0.17	0.81204
STIP1	1.28692	0.170051	0.81204
ACOT13	26.5223	0.170101	0.81204
BET1L	2.25567	0.170254	0.81204
DEAF1	2.12144	0.170483	0.81204
RPL36A-HNRNPH2	26.8005	0.17061	0.81204
FAM159A	1.05328	0.170915	0.81204
JOSD2	26.5195	0.171119	0.81204
UBALD2	1.11537	0.171553	0.81204
NME3	0.987609	0.171604	0.81204
ARRDC2	26.5978	0.17163	0.81204
RPL3	2.45404	0.171834	0.81204
RP11-481C4.1	1.22129	0.171936	0.81204
CCNT1	1.06803	0.172218	0.81204
TRAPPC12	2.32742	0.172244	0.81204
ZNHIT3	1.3162	0.172295	0.81204
DDX1	1.39713	0.172654	0.81204
PDZD11	26.4991	0.172654	0.81204
OSTM1	1.44692	0.17268	0.81204
PTGS2	0.616699	0.173065	0.81204
SNRNP35	26.5256	0.173168	0.81204
ABTB1	26.5372	0.173168	0.81204
IL10RA	0.721262	0.173503	0.81204
GP6	26.7435	0.173683	0.81204
WRB	1.87479	0.173864	0.81204
RP11-41O4.1	26.6761	0.174199	0.81204
ZNF593	26.5376	0.174199	0.81204
MRPS10	26.5056	0.174199	0.81204
ARAF	26.5239	0.174717	0.81204
ESF1	1.46792	0.175235	0.81204
COPS6	0.862229	0.175521	0.81204
RELA	2.30347	0.175521	0.81204
KIAA1143	2.15881	0.175755	0.81204
TOR1AIP1	2.19175	0.175833	0.81204
NDUFV2	0.997334	0.175937	0.81204
AC007193.6	27.222	0.176276	0.81204
TSPAN3	0.754409	0.176511	0.81204
MCFD2	2.13194	0.177347	0.81204
DDX54	26.4985	0.177845	0.81204
ZNF622	26.5141	0.177845	0.81204
KLHDC2	1.89017	0.178502	0.81204
FAM3A	26.5071	0.178897	0.81204
MRPL15	26.4982	0.178897	0.81204
WDR46	26.491	0.178897	0.81204
HDAC1	26.5003	0.179425	0.81204
PTPN14	1.36755	0.179689	0.81204
COA6	2.14943	0.179954	0.81204
IDH3G	1.81257	0.180298	0.81204
PTPN18	0.80252	0.180457	0.81204
CYP27A1	26.5824	0.180484	0.81204
CFLAR-AS1	1.53267	0.180696	0.81204
GPBP1L1	0.467074	0.180802	0.81204
SEC11C	2.04001	0.180829	0.81204
RNU11	2.53492	0.180856	0.81204
TMEM123	0.863111	0.180856	0.81204
SSRP1	26.4718	0.181015	0.81204
SEC23B	2.17464	0.181334	0.81204
MRPL36	26.4482	0.181547	0.81204
SCAMP1	26.4929	0.181547	0.81204
ZMYM5	1.38878	0.181547	0.81204
CAPS	1.62281	0.181574	0.81204
RP11-69L16.4	26.5146	0.182081	0.81204
HINT2	26.4756	0.182081	0.81204
CPNE1	26.4649	0.182081	0.81204
SOD2	0.687893	0.182348	0.81204
SLU7	26.4587	0.182616	0.81204
HRSP12	26.4667	0.182616	0.81204
WDR77	26.4999	0.183152	0.81204
ZNF24	1.21912	0.183366	0.81204
AC009950.2	26.5523	0.183689	0.81204
GSS	26.4619	0.183689	0.81204
SNHG15	1.37745	0.18385	0.81204
BAD	26.4442	0.184227	0.81204
PNPLA2	1.8693	0.184442	0.81204
CERS2	2.27281	0.184739	0.81204
GSTM4	26.4508	0.184766	0.81204
PURA	1.1946	0.184955	0.81204
C15orf48	27.2345	0.185307	0.81204
TMEM218	26.4588	0.185307	0.81204
RPL37	0.882498	0.185415	0.81204
RAD23B	0.818841	0.185821	0.81204
CBX1	26.4607	0.185848	0.81204
RPL12	26.4823	0.185848	0.81204
CRELD2	26.4417	0.185848	0.81204
KCNMB1	0.881641	0.185903	0.81204
DPH3	1.99233	0.185984	0.81204
SNORD3B-1	1.61873	0.186011	0.81204
MKRN1	1.36064	0.186337	0.81204
MTX1	26.4436	0.186391	0.81204
UBL7	26.4644	0.186935	0.81204
RP11-390P2.4	26.464	0.186935	0.81204
COPS4	1.39146	0.18729	0.81204
ISCA2	26.4198	0.18748	0.81204
MAGEF1	26.4448	0.18748	0.81204
MRPS35	2.12636	0.18748	0.81204
TMED1	26.4647	0.18748	0.81204
RFXANK	26.4792	0.18748	0.81204
RNFT1	0.901502	0.18789	0.81204
HPS1	1.44208	0.187917	0.81204
PDZD2	2.26132	0.188136	0.81204
BIN3	1.99276	0.188164	0.81204
AP000769.1	1.56808	0.188383	0.81204
WBP1L	0.757297	0.188465	0.81204
ANAPC13	26.4231	0.188574	0.81204
SLC37A4	26.4593	0.188574	0.81204
PNRC2-1	26.4404	0.188574	0.81204
TSR3	26.3861	0.188574	0.81204
CAT	1.39976	0.188904	0.81204
TGIF1	0.912931	0.189013	0.81204
PNPLA6	26.4336	0.189123	0.81204
GABPB1	0.822418	0.189563	0.81204
KARS	1.42973	0.190059	0.81204
ATPAF2	26.4264	0.190224	0.81204
RNASEH2C	26.4379	0.190224	0.81204
CREB3	26.4386	0.190224	0.81204
INSIG1	0.953615	0.190528	0.81204
FKBP4	26.4048	0.19133	0.81204
KLHDC3	2.03515	0.191552	0.81204
[truncated: 26,342 more rows]
