# Supplementary material for: Interrogation of the microenvironmental landscape in spinal ependymomas reveals dual functions of tumor-associated macrophages
Source: Nat Commun. 2021 Nov 25;12:6867. doi: 10.1038/s41467-021-27018-9 (PMC8617028; doi:10.1038/s41467-021-27018-9)
Supplement: Supplementary file 14 — Source Data [file 41467_2021_27018_MOESM14_ESM.xlsx]

## Sheet: Figure 2
Fig. 2b Bar plot of enriched hallmark pathways for genes up-regulated in CCL2+ TAMs
	Number of genes	p.adjust
TNFa signaling vis NFkB	38	3.2773e-32
Inflammatory response	16	1.09014e-06
Apoptosis	14	1.99978e-06
IL2 STAT5 signaling	11	0.00262669
KRAS signaling UP	10	0.00751252
P53 pathway	10	0.00751252
Interferon Gamma response	9	0.0236766

## Sheet: Figure 3
Fig. 3e Bar plot showing PAGA connectivity with CD14+ monocytes
	PAGA connectivity with CD14+ monocyte
TAM_CX3CR1	0.074811
TAM_CCL2	0.069214
TAM_CD44	1
TAM_ISG15	0.639612
TAM_MKI67	0.206892
Fig. 3f Bar plot showing the proportion of monocyte origin and tissue-resident microglia origin across each TAM subset
	Mg-TAM	Mo-TAM
Microglia_C1QC	0.975207	0.0247934
Microglia_CCL3	0.979772	0.0202281
Microglia_CD44	0.351994	0.648006
Microglia_ISG15	0.778884	0.221116
Microglia_MKI67	0.651376	0.348624

## Sheet: Figure 4
Fig. 4d Bar plot showing different pathways enriched in VEGFA+ C4 and other clusters from EPN scored per cell by gene set variation analysis (GSVA)
	t value	cluster
HALLMARK_HYPOXIA	11.2021	C4-VEGFA
HALLMARK_GLYCOLYSIS	9.14132	C4-VEGFA
HALLMARK_MYC_TARGETS_V2	7.89885	C4-VEGFA
HALLMARK_MTORC1_SIGNALING	5.86973	C4-VEGFA
HALLMARK_IL6_JAK_STAT3_SIGNALING	5.59783	C4-VEGFA
HALLMARK_ANDROGEN_RESPONSE	5.53002	C4-VEGFA
HALLMARK_ALLOGRAFT_REJECTION	5.10553	C4-VEGFA
HALLMARK_ANGIOGENESIS	4.68829	C4-VEGFA
HALLMARK_TNFA_SIGNALING_VIA_NFKB	4.66843	C4-VEGFA
HALLMARK_IL2_STAT5_SIGNALING	4.43863	C4-VEGFA
HALLMARK_KRAS_SIGNALING_DN	-2.21511	Other
HALLMARK_MYOGENESIS	-2.8345	Other
HALLMARK_BILE_ACID_METABOLISM	-3.4717	Other
Fig. 4f Circular barplot showing the number of targetable genes from different categories in each cancer subtype
	Number of hits
	AEP	EPN	SE
Cell surface	26	30	37
Clinically actionable	49	63	77
DNA repair	3	11	1
Drug resistance	23	40	28
Enzyme	48	104	127
G protein coupled receptor	5	3	12
Growth factor	6	8	10
Histone modification	0	1	0
Kinase	66	97	119
Serine threonine kinase	14	18	35
Transcription factor	36	59	68
Transcription factor binding	11	21	17
Transporter	24	24	40
Tumor supperssor	3	8	8
Tyrosine kinase	6	3	9
Fig. 4h Bar plot showing the number of targetable genes from different categories in VEGFA+ subpopulation of EPN
	Number of hits
Enzyme	27
Kinase	12
Cell surface	10
Clinically actionable	10
Drug resistance	9
Transcription factor	5
Growth factor	3
Transporter	3
Serine threonine kinase	2
Transcription factor binding	2
DNA repair	1
G protein coupled receptor	1
Tumor supperssor	1
Tyrosine kinase	1

## Sheet: Figure 5
Fig. 5a Bar plot of enriched hallmark pathways for genes up-regulated in malignant cells from EPN
	Number of genes	p.adjust
MYC targets v1	152	6.3e-28
DNA repair	90	2.22e-07
mTORC1 signaling	99	0.00189
Epithelial mesenchynal transition	93	0.0223
Fig. 5b Bar plot of enriched hallmark pathways for genes up-regulated in malignant cells from AEP
	Number of genes	p.adjust
Epithelial mesenchymal transition	71	5.09e-08
TGF beta signaling	20	0.0109
Angiogenesis	14	0.0204
IL2 STAT5 signaling	51	0.0257
Hedgehog signaling	13	0.0362
Figure 5j. Bar plot showing the proportion of CASP3+ TAM in EPN and AEP
	EPN			AEP
	Sample 1	Sample 2	Sample 3	Sample 1	Sample 2	Sample 3
number of CASP3+/AIF1+ TAM	1	1	0	4	6	4
number of AIF1+ TAM	53	44	27	50	65	34
ratio	0.019	0.022	0	0.08	0.092	0.118
	EPN	AEP
mean	0.0138667	0.0966667
s.e.m	0.00701958	0.0112151
N	3	3

## Sheet: Figure 6
Fig. 6c Bar plot showing the fraction distribution of significant interaction events around CD44+ TAMs
cancer	TARGET	fraction
AEP	B cell	0.023
AEP	CD8+ T	0.044
AEP	Fiborblast	0.086
AEP	NK	0.044
AEP	CD4+ T	0.057
AEP	cDC	0.045
AEP	Microglia_C1QC	0.037
AEP	Microglia_CCL3	0.02
AEP	Endothelial	0.076
AEP	Oligodendrocyte	0.053
AEP	Pericyte	0.095
EPN	Pericyte	0.045
EPN	CD4+ T	0.031
EPN	B cell	0.026
EPN	Endothelial	0.057
EPN	Oligodendrocyte	0.032
EPN	CD8+ T	0.047
EPN	cDC	0.048
EPN	NK	0.04
EPN	Fiborblast	0.051
EPN	Microglia_C1QC	0.042
EPN	Microglia_CCL3	0.048
SE	Pericyte	0.048
SE	cDC	0.043
SE	CD8+ T	0.037
SE	Oligodendrocyte	0.038
SE	NK	0.028
SE	CD4+ T	0.039
SE	B cell	0.018
SE	Microglia_C1QC	0.048
SE	Microglia_CCL3	0.041
SE	Endothelial	0.047
SE	Fiborblast	0.057
Fig. 6e Bar plot showing the ratio of interaction events of CCL2+ TAMs to that of CD44+ TAMs
cancer	target	ratio
EPN	Pericyte	0
EPN	CD4+ T	0.0426443
EPN	B cell	0
EPN	Endothelial	-0.0588937
EPN	Oligodendrocyte	-0.0439433
EPN	CD8+ T	-0.0892673
EPN	cDC	0.0565835
EPN	NK	0
EPN	Fiborblast	0.0285692
EPN	Microglia_C1QC	-0.104697
SE	Pericyte	0.0840643
SE	cDC	0.163499
SE	CD8+ T	0.111031
SE	Oligodendrocyte	-0.0740006
SE	NK	0.0976108
SE	CD4+ T	0.176323
SE	B cell	0.286881
SE	Microglia_C1QC	0.111031
SE	Endothelial	-0.0588937
SE	Fiborblast	-0.0588937

## Sheet: Supplementary Figure 1
Fig. S1e Bar plot showing the number of malignant and non-malignant cells in each patient
Type	patient	cell number
Malignant	AEP1	11795
Non-malignant	AEP1	105
Malignant	AEP2	6005
Non-malignant	AEP2	3030
Malignant	AEP3	13019
Non-malignant	AEP3	579
Malignant	EPN1	8420
Non-malignant	EPN1	2298
Malignant	EPN2	463
Non-malignant	EPN2	8380
Malignant	EPN3	184
Non-malignant	EPN3	1576
Malignant	EPN4	8948
Non-malignant	EPN4	415
Malignant	EPN5	548
Non-malignant	EPN5	2
Malignant	EPN6	10548
Non-malignant	EPN6	795
Malignant	EPN7	7784
Non-malignant	EPN7	670
Malignant	EPN8	6605
Non-malignant	EPN8	2400
Malignant	EPN9	8186
Non-malignant	EPN9	389
Malignant	SE1	16337
Non-malignant	SE1	288
Malignant	SE2	9656
Non-malignant	SE2	1054
Malignant	SE3	17335
Non-malignant	SE3	1430
Fig. S1f Bar plot showing the proportion of stromal and immune cells in each patient
	cell fraction
	Endothelial	Pericyte	Fiborblast	OPC	Oligodendrocyte	NK	B cell	CD4+ T	CD8+ T	Mast cell	pDC	cDC	Monocyte	Microglia	Proliferative microglia
AEP1	0.314286	0.0857143	0.0190476	0.00952381	0.2	0.0571429	0.0190476	0.0285714	0.142857	0	0	0.0571429	0	0.0666667	0
AEP2	0.679208	0.294059	0.00264026	0	0.0128713	0.00132013	0.000330033	0.00132013	0.000990099	0	0	0	0	0.00528053	0.0019802
AEP3	0.0984456	0.0466321	0.0397237	0	0.775475	0	0	0.00172712	0.015544	0.00345423	0	0	0.00172712	0.0172712	0
EPN1	0.0143603	0.0861619	0.00130548	0.0143603	0.0213229	0.00652742	0.00522193	0.00696258	0.0191471	0	0	0.0152306	0.00217581	0.79852	0.00870322
EPN2	0.00286396	0.00369928	0.000835322	0.0106205	0.0152745	0.000835322	0.00107399	0.00465394	0.00656325	0.000119332	0	0.00107399	0.00178998	0.947852	0.00274463
EPN3	0.0133249	0.0107868	0.0069797	0.00317259	0.0488579	0.00253807	0.0374365	0.137056	0.0862944	0	0.0107868	0.0634518	0.069797	0.49302	0.0164975
EPN4	0.053012	0.0361446	0	0.00240964	0.00481928	0.00722892	0.00722892	0.0216867	0.00963855	0.00963855	0	0.00481928	0.00963855	0.831325	0.00240964
EPN5	0.5	0	0	0	0.5	0	0	0	0	0	0	0	0	0	0
EPN6	0.0327044	0.0767296	0.00251572	0	0.00125786	0.0226415	0.00251572	0.0704403	0.0327044	0.0113208	0.00125786	0.0251572	0.0427673	0.671698	0.00628931
EPN7	0.019403	0.058209	0.00746269	0	0.0477612	0.00298507	0	0.00447761	0.0119403	0.0179104	0	0.019403	0.0761194	0.723881	0.0104478
EPN8	0.01625	0.0258333	0.00125	0	0.0245833	0.01875	0.00166667	0.03375	0.0445833	0.00791667	0.0075	0.0179167	0.0875	0.685417	0.0270833
EPN9	0.0308483	0.00257069	0.00514139	0	0.0411311	0.0899743	0.0231362	0.033419	0.0488432	0.00514139	0.00514139	0.0411311	0.0514139	0.622108	0
SE1	0.805556	0.0138889	0.0243056	0	0.0555556	0	0.00347222	0	0.00347222	0	0	0	0	0.0868056	0.00694444
SE2	0.229602	0.0512334	0.114801	0	0.120493	0.00189753	0.00189753	0.0104364	0.0313093	0	0	0.00759013	0.0056926	0.418406	0.00664137
SE3	0.469231	0.0566434	0.325175	0	0.0125874	0.0027972	0	0.00979021	0.0272727	0	0	0.0027972	0	0.0748252	0.0188811

## Sheet: Supplementary Figure 3
Fig. S3d. Bar plots showing the proportion of CCL2+ and CD44+ TAMs in EPN and AEP
	EPN			AEP
	Sample 1	Sample 2	Sample 3	Sample 1	Sample 2	Sample 3
number of CD44+/AIF1+ TAM	8	16	20	36	27	45
number of AIF1+ TAM	24	48	55	77	45	65
CD44+ TAM ratio	0.333	0.333	0.364	0.468	0.6	0.692
Number of CCL2+/AIF1+ TAM	3	5	13	19	11	8
number of AIF1+ TAM	35	31	81	55	33	33
CCL2+ TAM ratio	0.0857	0.1613	0.1605	0.345	0.333	0.242
CD44+ TAM
	EPN	AEP
mean	0.343	0.587
s.e.m	0.01	0.065
N	3	3
CCL2+ TAM
	EPN	AEP
mean	0.136	0.307
s.e.m	0.025	0.033
N	3	3

## Sheet: Supplementary Figure 5
Fig. S5e Bar plots showing the proportion of each malignant subset in each patient
	NSC-like	Astroependymal-like	Ependymal-like	Neuronal-progenitor-like	Neuronal-like	PTPN6+
AEP1	0.0890903	0.887825	0.0149624	0.00247948	0.00547196	0.000170999
AEP2	0.200223	0.0184049	0.0639524	0.716676	0	0.000743633
AEP3	0.161787	0.00302877	0.804308	0.00816086	0.00109372	0.0216221
	NSC-like	Astroependymal-like	Immune-reactive	Pro-angiogenesis	Cell-cycle	ANK2+	SNTN+
EPN1	0.183889	0.411532	0.015344	0.00515464	0.0230161	0.14385	0.217214
EPN4	0.443459	0.216957	0.00359349	0.00291971	0.003032	0.168445	0.161595
EPN6	0.263724	0.315764	0.0100847	0.00456664	0.0221673	0.172962	0.210732
EPN7	0.154145	0.0677615	0.00478469	0.00840553	0.000905211	0.449502	0.314496
EPN8	0.157718	0.25914	0.00397736	0.068533	0.00703687	0.36913	0.134465
EPN9	0.414916	0.0968178	0.00233444	0.00503747	0.000368596	0.291436	0.18909
	NSC-like	Astroependymal-like	Ependymal-like	Mesenchymal-like	Immune-reactive	SYCP3+	APOLD1+	GRIA3+	SGCZ+	TP63+
SE1	0.0815327	0.0079574	0.0294424	0.075228	0.00710045	0.128359	0.544714	0.0735753	0.0495195	0.00257085
SE2	0.231669	0.0633803	0.0136703	0.239954	0.0176056	0.228563	0.0565452	0.0166736	0.112987	0.0189519
SE3	0.172483	0.0100952	0.0250361	0.0523796	0.0245746	0.444246	0.104701	0.0198442	0.144909	0.0017306
